# Supplementary material for: Functionally Validating Evolutionary Conserved Risk Genes for Parkinson’s Disease in Drosophila melanogaster
Source: Insects. 2023 Feb 9;14(2):168. doi: 10.3390/insects14020168 (PMC9958964; doi:10.3390/insects14020168)
Supplement: Supplementary file 1 [file insects-14-00168-s001.zip]

Archive with 3 entries (3 files):
- Supplementary Figure S1, Tables S2-S9.pdf
- Supplementary Table S1.xlsx
- Supplementary Table S10.xlsx
