# Supplementary material for: Functionally Validating Evolutionary Conserved Risk Genes for Parkinson’s Disease in Drosophila melanogaster
Source: Insects. 2023 Feb 9;14(2):168. doi: 10.3390/insects14020168 (PMC9958964; doi:10.3390/insects14020168)
Supplement: Supplementary file 1 [file insects-14-00168-s001.zip › Supplementary Table S1.xlsx]

## Sheet: Table S1
Table S1: Overview PD associated genes and their Drosophila orthologs.
Human gene	Parkinson's disease GWAS reference	Fly gene name	DIOPT score	Link to flybase.org	Espressed in nervous system Expression summary ribbons	Where is the gene expressed Expression summary ribbons	FlyAtlas Anatomical expression Data Back-to-back adult expression (head)	FlyAtlas Anatomical expression Data Back-to-back adult expression (brain)
FCGR2A	Nalls et al 2019	bdl	1	http://flybase.org/reports/FBgn0028482	Yes	Imaginal tissue Analge/primordium sensory system Nervous system Integumentary system Other anatomical entity	Moderate expression	High level expression
SLC41A1	Nalls et al 2019 Chang et al 2017	CG33181	13	http://flybase.org/reports/FBgn0053181.html	No	Other anatomical entity	No expression	No expression
KCNS3	Nalls et al 2019	Shab	3	http://flybase.org/reports/FBgn0262593	No	Other anatomical entity	-	-
KCNIP3	Nalls et al 2019	CG5890	10	http://flybase.org/reports/FBgn0039380	No	Other anatomical entity	No expression	Low expression
LINC00693	Nalls et al 2019	-	-	-
SPTSSB	Nalls et al 2019	CG34293	6	http://flybase.org/reports/FBgn0085322	No	Other anatomical entity	-	-
KPNA1	Nalls et al 2019	Kap-alpha1	13	http://flybase.org/reports/FBgn0024889	No	Other anatomical entity	Moderate expression	Moderate expression
MED12L	Nalls et al 2019	kto	12	http://flybase.org/reports/FBgn0001324	No	Digestive system Reproductive system Other anatomical system	Low expression	Low expression
LCORL	Nalls et al 2019	Eip93F	6	http://flybase.org/reports/FBgn0264490	Yes	Imaginal tissue Anlage/primordium Sensory system Nervous system Digestive system Adipose system Excretory system Reproductive system Integumentary system Other anatomical system	-	-
CLCN3	Nalls et al 2019	ClC-c	12	http://flybase.org/reports/FBgn0036566	No	Other anatomical entity	Moderate expression	High level expression
RIMS1	Nalls et al 2019	Rim	10	http://flybase.org/reports/FBgn0053547	No	Other anatomical entity	No expression	No expression
PAM	Nalls et al 2019	Pal2	10	http://flybase.org/reports/FBgn0262728	Yes	Nervous systen Digestive system Endocrine system Integumentary system other anatomical entity	-	-
C5orf24	Nalls et al 2019	-	-	-	-
TRIM40	Nalls et al 2019	-	-	-
FYN	Nalls et al 2019 Foo et al 2020	Src64B	9	http://flybase.org/reports/FBgn0262733	Yes	Egg/oocyt Anlage/premordium Nervous system Circulatory system Digestive system Excretory system Reproductive system Other anatomical entity	-	-
RPS12	Nalls et al 2019	RpS12	13	http://flybase.org/reports/FBgn0286213.html	Yes	Analage/primordium Nervous system Circulatory system Tracheal system Digestive system Excretory system Muscle system Other anatomical entity	-	-
GS1-124K5.11	Nalls et al 2019	-	-	-
UBAP2	Nalls et al 2019	lig	11	http://flybase.org/reports/FBgn0020279	Yes	Nervous system Other anatomical entity	Moderate expression	Moderate expression
GBF1	Nalls et al 2019	garz	15	http://flybase.org/reports/FBgn0264560	No	Anlage/primordium Tracheak system Digestive system Other anatomical entity	-	-
RNF141	Nalls et al 2019	CG5347	1	http://flybase.org/reports/FBgn0030578	No	other anatomical entity	No expression	No expression
FAM49B	Nalls et al 2019	CG32066	12	http://flybase.org/reports/FBgn0052066	Yes	Anlage/primordium Nervous system Digestive system Other anatomical system	Moderate expression	Moderate expression
SCAF11	Nalls et al 2019	CG2926	3	http://flybase.org/reports/FBgn0037344	No	-	Low expression	Moderate expression
FBRSL1	Nalls et al 2019	tay	3	http://flybase.org/reports/FBgn0260938	Yes	imaginal tissue Nervous system Digestive system Reproductive system Integumentary system Other anatomical entity	Moderate expression	Moderate expression
MBNL2	Nalls et al 2019	mbl	10	http://flybase.org/reports/FBgn0265487	No	Imaginal tissue Anlage/primordium Digestive system Muscle system	-	-
RPS6KL1	Nalls et al 2019	CG7156	12	http://flybase.org/reports/FBgn0038588	Yes	Anlage/primordium Nervous system Other anatomical entity	Low expression	Moderate expression
CAB39L	Nalls et al 2019	Mo25	13	http://flybase.org/reports/FBgn0017572	No	Anlage/primordium Digestive system Excretory system Other anatomical entity	Moderate expression	Moderate expression
CD19	Nalls et al 2019	GMF	1	http://flybase.org/reports/FBgn0028894	No	Reproductive system	Low expression	Low expression
MIPOL1	Nalls et al 2019	-	-	-
CHRNB1	Nalls et al 2019	nAChRbeta1	5	http://flybase.org/reports/FBgn0000038	Yes	Nervous system Other anatomical entity	No expression	No expression
NOD2	Nalls et al 2019	CG7886	1	http://flybase.org/reports/FBgn0038248	No	Other anatomical entity	No expression	No expression
UBTF	Nalls et al 2019	HmgD	1	http://flybase.org/reports/FBgn0004362	Yes	Stem cell Imaginal tissue Anlage/primordium Nervous system Reproductive system Other antomical entity	Moderate expression	Moderate expression
GRN	Nalls et al 2019	-	-	-
MED13	Nalls et al 2019	skd	15	http://flybase.org/reports/FBgn0003415	Yes	Imaginal tissue Anlage/orimordium Nervous system Integumentary system Other antomical entiry	No expression	No expression
DYRK1A	Nalls et al 2019	mnb	10	http://flybase.org/reports/FBgn0259168	Yes	Anlage/primordium Sensory system nervous system Other anatomical entity	No expression	No expression
DNAH17	Nalls et al 2019	Dhc93AB	11	http://flybase.org/reports/FBgn0013812	Yes	Anlage/primordium Sensory system Nervous system Reproductive system Integumentary system	Low expression	No expression
MEX3C	Nalls et al 2019	GC11360	11	http://flybase.org/reports/FBgn0039920.html	No	-	No expression	No expression
CRLS1	Nalls et al 2019	CLS	14	http://flybase.org/reports/FBgn0039360	No	Other anatomical entity	Moderate expression	Moderate expression
ASXL3	Nalls et al 2019	Asx	8	http://flybase.org/reports/FBgn0261823	Yes	Anlage/primordium Nervous system Reproductive system Other anatomical entity	-	-
VAMP4	Nalls et al 2019	Syb	4	http://flybase.org/reports/FBgn0003660	Yes	Anlage/primordium Nervous system Circulatory system Digestive system Other anatomical entity	No expression	No expression
PMVK	Nalls et al 2019	CG10268	14	http://flybase.org/reports/FBgn0032811	No	-	Low expression	Low expression
ITPKB	Nalls et al 2019 Foo et al 2020 Chang et al 2017	IP3K2	11	http://flybase.org/reports/FBgn0283680	No	Anlage/primordium Circulatory system Digestive system Excretory system Integumentary system	-	-
MAP4K4	Nalls et al 2019	msn	11	http://flybase.org/reports/FBgn0010909	No	Other anatomical entity	Moderate expression	Moderate expression
SIPA1L2	Nalls et al 2019 Chang et al 2017	RapGAP1	2	http://flybase.org/reports/FBgn0264895	Yes	Egg/oocyt Imaginal tissue Analge/primordium Nervous system Circulatory system Digestive system Excretory system Integumentary system Other anatomical entity	-	-
GBA	Nalls et al 2019 Chang et al 2017	Gba1a	14	http://flybase.org/reports/FBgn0051148.html	No	-	No expression	No expression
NUCKS1	Nalls et al 2019 Chang et al 2017	-	-	-
KRTCAP2	Nalls et al 2019	CG31460	15	http://flybase.org/reports/FBgn0051460	No	Circulatory system	Moderate expression	Moderate expression
STK39	Nalls et al 2019 Chang et al 2017	fray	14	http://flybase.org/reports/FBgn0023083	Yes	Nervous system Digestive system Endocrine system Muscle system Other anatomical entity	Moderate expression	High level expression
RAB29	Nalls et al 2019	Rab32	1	http://flybase.org/reports/FBgn0002567	Yes	Analge/primordium Sensory system Nervous system Adipose system Excretory system Other anatomical entity	Very high expression	Low expression
SATB1	Nalls et al 2019 Chang et al 2017	dve	7	http://flybase.org/reports/FBgn0020307	Yes	Imaginal tissue Anlage/primordium Sensory system Nervous system Digestive system Reproductuve system Other anatomical entity	No expression	No expression
IP6K2	Nalls et al 2019	CG10082	10	http://flybase.org/reports/FBgn0034644	Yes	Egg/oocyt Anlage/primordium Nervous system Digestive system Reproductive system other anatomical entity	Moderate expression	High level expression
SCARB2	Foo et al 2020	emp	10	http://flybase.org/reports/FBgn0010435	No	Imaginal tissue Anlage/primordium Circulatory system Tracheal system Digestive system Reproductuve system Integumentary system Other anatomical entiry	Very high expression	Low expression
FAM47E	Foo et al 2020 Chang et al 2017	-	-	-
GAK	Nalls et al 2019	aux	15	http://flybase.org/reports/FBgn0037218	No	Anlage/primordium Circulatory system Excretory system Other anatomical entity	Moderate expression	Moderate expression
BST1	Nalls et al 2019	-	-	-
MCCC1	Nalls et al 2019 Foo et al 2020 Chang et al 2017	Mccc1	15	http://flybase.org/reports/FBgn0039877	No	Circulatory system Reproductive system Other anatomical entity	Low expression	Low expression
TMEM163	Nalls et al 2019 Chang et al 2017	-	-	-
TMEM175	Nalls et al 2019 Chang et al 2017	-	-	-
SNCA	Nalls et al 2019 Foo et al 2020 Chang et al 2017	-	-	-
HLA-DRB5	Nalls et al 2019	-	-	-
ELOVL7	Nalls et al 2019 Chang et al 2017	ELOVL	15	http://flybase.org/reports/FBgn0037534	No	Tracheal system Digestive system Adipose system Integumentary system	Very high expression	Low expression
FAM47E-STBD1	Nalls et al 2019	Nf-YB	1	http://flybase.org/reports/FBgn0032816	Yes	Nervous system Other anatomical entity	Moderate expression	Moderate expression
CAMK2D	Nalls et al 2019 Chang et al 2017	CaMKII	13	http://flybase.org/reports/FBgn0264607	Yes	Stem cell Imaginal tissue Anlage/primordium Sensory system Nervous system Circulatory system Digestive system Muscle system other anatomical entity	-	-
GPNMB	Nalls et al 2019 Chang et al 2017	-	-	-
LOC100131289	Nalls et al 2019		-	-
CTSB	Nalls et al 2019 Chang et al 2017	CtsB1	14	http://flybase.org/reports/FBgn0030521	No	Circulatory system Other anatomical entity	Very high expression	Very high expression
BIN3	Nalls et al 2019 Chang et al 2017	Amph	3	http://flybase.org/reports/FBgn0027356	Yes	Stem cell Imaginal tissue Anlage/primordium Sensory system Nervous system Circulatory system Tracheal system Digestive system Excretory system Reproductive system Integumentary system Muscl sustem Other anatomical entity	High level expression	Very high expression
FGF20	Nalls et al 2019	bnl	7	http://flybase.org/reports/FBgn0014135	No	Imaginal tissue Anlage/primordium Tracheal system Digestive system Other anatomical entity	No expression	No expression
SH3GL2	Nalls et al 2019 Chang et al 2017	EndoA	12	http://flybase.org/reports/FBgn0038659	Yes	Nervous system other anatomical entity	High level expression	Very high expression
ITGA8	Nalls et al 2019	if	12	http://flybase.org/reports/FBgn0001250	No	Anlage/primordium Circulatory system Integumentary system Muscle system Other anatomical system	Moderate expression	Low expression
DLG2	Nalls et al 2019 Foo et al 2020 Chang et al 2017	dlg1	11	http://flybase.org/reports/FBgn0001624	Yes	Stem cell Imaginal tissue Anlage/primordium Sensory system Nervous system Circulatory system Tracheal system Digestive system Excretory system Reproductive system Integumentary system Muscle system other anatomical entity	No expression	No expression
BAG3	Nalls et al 2019 Chang et al 2017	stv	9	http://flybase.org/reports/FBgn0086708	No	Anlage/primordium Digestive system Integumentary system Other anatomical entity	Moderate expression	Moderate expression
IGSF9B	Nalls et al 2019	tutl	9	http://flybase.org/reports/FBgn0010473	Yes	Imaginal tissue Anlage/primordium Sensory system Nervous system Digestive system Integumentary system Other anatomical entity	No expression	No expression
INPP5F	Nalls et al 2019	CG7956	12	http://flybase.org/reports/FBgn0038890	No	Other anatomical entity	Low expression	Low expression
LRRK2	Nalls et al 2019 Foo et al 2020 Chang et al 2017	Lrrk	6	http://flybase.org/reports/FBgn0038816	No	Reproductive system	Low expression	Moderate expression
HIP1R	Nalls et al 2019	Hip1	12	http://flybase.org/reports/FBgn0036309	No	Other anatomical entity	Low expression	Moderate expression
GALC	Nalls et al 2019 Chang et al 2017	-	-	-
CHD9	Nalls et al 2019	kis	9	http://flybase.org/reports/FBgn0266557	Yes	Imaginal tissue Sensory system Nervous system Digestive system Reproductive system Other anatomical entity	-	-
GCH1	Nalls et al 2019 Chang et al 2017	Pu	14	http://flybase.org/reports/FBgn0003162	No	Egg/oocyte Other anatomical entity	High level expression	Moderate expression
VPS13C	Nalls et al 2019 Chang et al 2017	Vps13	10	http://flybase.org/reports/FBgn0033194	No	Circulatory system Other anatomical entity	Moderate expression	Moderate expression
CASC16	Nalls et al 2019	-	-	-
SYT17	Nalls et al 2019	Sytalpha	3	http://flybase.org/reports/FBgn0261089	No	Other anatomical entity	Low expression	Moderate expression
WNT3	Nalls et al 2019	wg	2	http://flybase.org/reports/FBgn0284084	Yes	Stem cell Imaginal tissue Anlage/primordium Sensory system Nervous system Circulatory system Digestive system Endocrine system Excretory system Integumentary system Muscl system other anatomical entity	-	-
RETREG3	Nalls et al 2019	-	-	-
SPPL2B	Nalls et al 2019	SppL	1	http://flybase.org/reports/FBgn0039381	No	Analge/primordium Digestive system Excretory system Other anatomical entity	Low expression	Moderate expression
CRHR1	Nalls et al 2019 Chang et al 2017	Dh44-R2	9	http://flybase.org/reports/FBgn0033744	No	Excretory system	No expression	No expression
SETD1A	Nalls et al 2019	Set1	11	http://flybase.org/reports/FBgn0040022	No	Reproductive system	-	-
RIT2	Nalls et al 2019 Foo et al 2020	Ric	14	http://flybase.org/reports/FBgn0265605	No	Egg/oocyte Other anatomical entity	-	-
ADRA2A	Iwaki et al 2019	Octalpha2R	7	http://flybase.org/reports/FBgn0038653.html	No	Integumentary system Other anatomical entity	No expression	Low expression
SLC44A1	Iwaki et al 2019	Ctl1	14	http://flybase.org/reports/FBgn0035523.html	No	Adipose system Other anatomical entity	Moderate expression	Moderate expression
PARK16	Foo et al 2020	-	-	-
FAM47E-SCARB2	Foo et al 2020	-	-	-
SV2C	Foo et al 2020	CG3168	7	http://flybase.org/reports/FBgn0029896.html	Yes	Nervous system Digestive system Excretory system Other anatomical entity	Moderate expression	High level expression
WBSCR17	Foo et al 2020	Pgant9	3	http://flybase.org/reports/FBgn0050463.html	Yes	Imaginal tissue Anlage/primordium Nervous system Tracheal system Digestive system Excretory system Other anatomical entity	Moderate expression	Moderate expression
CCNT2	Chang et al 2017	CycT	12	http://flybase.org/reports/FBgn0025455.html	No	Anlage/primordium Other anatomical entity	Low expression	Low expression
SCN3A	Chang et al 2017	para	9	http://flybase.org/reports/FBgn0285944.html	Yes	Sensory system Nervous system	-	-
NCKIPSD	Chang et al 2017	CG2258	12	http://flybase.org/reports/FBgn0029997.html	No	Other anatomical entity	Moderate expression	High level expression
CCDC71	Chang et al 2017	-	-	-
ALAS1	Chang et al 2017	Alas	12	http://flybase.org/reports/FBgn0020764.html	No	Anlage/primordium Endocrine system Integumentary system Other anatomical entity	High level expression	Very high expression
TLR9	Chang et al 2017	18w	3	http://flybase.org/reports/FBgn0287775	No	Imaginal tissue Anlage/primordium Sensory system Circulatory system Tracheal system Digestive system Reproductive system Integumentary system Other anatomical entity	-	-
DNAH1	Nalls et al 2019 Chang et al 2017	Dhc16F	5	http://flybase.org/reports/FBgn0283476.html	Yes	Sensory system Nervous system Reproductive system	-	-
BAP1	Chang et al 2017	calypso	13	http://flybase.org/reports/FBgn0262166.html	Yes	Nervous system Other anatomical entity	-	-
PHF7	Chang et al 2017	Phf7	10	http://flybase.org/reports/FBgn0031091.html	No	Imaginal tissue Analge/primordium Reproductive system other anatomical entity	No expression	No expression
NISCH	Chang et al 2017	CG11807	10	http://flybase.org/reports/FBgn0033996.html	No	Other anatomical entity	Moderate expression	Moderate expression
STAB1	Chang et al 2017	drpr	1	http://flybase.org/reports/FBgn0027594.html	Yes	Nervous system Circulatory system Digestive system Adipose system Reproductive system Other anatomical entity	Moderate expression	High level expression
ITIH3	Chang et al 2017	-	-	-
ITIH4	Chang et al 2017	-	-	-
DGKQ	Chang et al 2017	CG31140	14	http://flybase.org/reports/FBgn0051140.html	No	Other anatomical entity	Moderate expression	High level expression
FAM200B	Chang et al 2017	CG31008	1	http://flybase.org/reports/FBgn0051008.html	No	-	No expression	No expression
CD38	Chang et al 2017	ras	1	http://flybase.org/reports/FBgn0003204.html	No	Imaginal tissue Anlage/primordium Digestive system Reproductive system Muscl system Other anatomical entity	High level expression	Moderate expression
ANK2	Chang et al 2017	Ank	7	http://flybase.org/reports/FBgn0011747.html	No	Anlage/primordium Circulatory system Digestive system Reproductive system Other anatomical entity	High level expression	High level expression
ZNF184	Chang et al 2017	CG5245	2	http://flybase.org/reports/FBgn0038047.html	No	Other anatomical entity	No expression	No expression
HLA-DRB6	Chang et al 2017	-	-	-
HLA-DQA1	Chang et al 2017	-	-	-
KLHL7	Chang et al 2017	dbo	2	http://flybase.org/reports/FBgn0040230.html	Yes	Stem cell Analge/primordium Nervous system Digestive system Integumentary system Other anatomical entiry	Moderate expression	High level expression
NUPL2	Chang et al 2017	CG18787	6	http://flybase.org/reports/FBgn0042125.html	No	Digestive system Other anatomical entiry	-	-
MICU3	Chang et al 2017	CG4662	14	http://flybase.org/reports/FBgn0038735.html	No	Other anatomical entity	No expression	No expression
SORBS3	Chang et al 2017	CAP	7	http://flybase.org/reports/FBgn0033504.html	No	Anlage/primordium Sensory system Circulatory system Digestive system Excretory system Reproductive system Integumentary system Muscle system other anatomical entity	High level expression	Moderate expression
PDLIM2	Chang et al 2017	CG42319	4	http://flybase.org/reports/FBgn0259219.html	Yes	Nervous system Integumentary system Muscle system	No expression	No expression
C8orf58	Chang et al 2017	Zasp52	2	http://flybase.org/reports/FBgn0265991.html	No	Anlage/primordium Circulatory system Digestive system Integumentary system Muscl system Other anatomical entity	-	-
FAM171A1	Chang et al 2017	-	-	-
MIR4697	Chang et al 2017	-	-	-
OGFOD2	Chang et al 2017	Plod	1	http://flybase.org/reports/FBgn0036147.html	No	Circulatory system Digestive system Adipose system Reproductive system Other anatomical entity	Low expression	Moderate expression
TMEM229B	Chang et al 2017	-	-	-
COQ7	Chang et al 2017	Coq7	12	http://flybase.org/reports/FBgn0029502.html	No	Other anatomical entity	Moderate expression	Moderate expression
ZNF464	Chang et al 2017	ranshi	1	http://flybase.org/reports/FBgn0037620.html	No	Digestive system Other anatomical entity	Low expression	Low expression
KAT8	Chang et al 2017	mof	13	http://flybase.org/reports/FBgn0014340.html	No	Other anatomical entity	Low expression	Low expression
TOX3	Chang et al 2017	CG12104	4	http://flybase.org/reports/FBgn0035238.html	No	Anlage/primordium Digestive system Reproductive system Other anatomical entity	Low expression	Low expression
ATP6V0A1	Chang et al 2017	Vha100-1	13	http://flybase.org/reports/FBgn0028671.html	Yes	Nervous system Circulatory system Digestive system Excretory system Reproductive system Other anatomical entity	High level expression	Very high expression
PSMC3IP	Chang et al 2017	-	-	-
TUBG2	Chang et al 2017	gammaTub23C	13	http://flybase.org/reports/FBgn0260639.html	No	Other anatomical entity	Low expression	Moderate expression
ARHGAP27	Chang et al 2017	RhoGAP16F	4	http://flybase.org/reports/FBgn0030893.html	No	Tracheal system	Low expression	Low expression
SPPL2C	Chang et al 2017	Spp	2	http://flybase.org/reports/FBgn0031260.html	No	Imaginal tissue Anlage/primordium Digestive system Integumentary system Muscl system other anatomical entity	Moderate expression	Moderate expression
MAPT	Chang et al 2017	tau	7	http://flybase.org/reports/FBgn0266579.html	Yes	Imaginal tissue Sensory system nervous system Integumentary system other anatomical entity	-	-
STH	Chang et al 2017	-	-	-
KANSL1	Chang et al 2017	nsl1	9	http://flybase.org/reports/FBgn0262527.html	No	Reproductive system Other anatomical entity	-	-
SYT4	Chang et al 2017	Syt4	10	http://flybase.org/reports/FBgn0028400.html	Yes	Anlage/primordium Sensory system Nervous system Other anatomical entity	Very high expression	Very high expression
