# Supplementary material for: Functionally Validating Evolutionary Conserved Risk Genes for Parkinson’s Disease in Drosophila melanogaster
Source: Insects. 2023 Feb 9;14(2):168. doi: 10.3390/insects14020168 (PMC9958964; doi:10.3390/insects14020168)
Supplement: Supplementary file 1 [file insects-14-00168-s001.zip › Supplementary Table S10.xlsx]

## Sheet: Table S10
Table S10: Phenotypic data from the RING assay.
Age	RNAi	Replicate	Technical.replicate	Run.number	Vial.number	Picture	Position	Distance.mean	Flies.vial
4.5	12242	2	1	4	35	1	9	0.7825	4
4.5	12242	2	1	4	35	2	9	0.90125	4
4.5	12242	2	1	4	35	3	9	0.998	4
4.5	12242	2	1	4	35	4	9	0.906	4
4.5	12242	2	1	4	35	5	9	0.65875	4
4.5	12242	2	2	5	47	1	10	3.5854	5
4.5	12242	2	2	5	47	2	10	1.4728	5
4.5	12242	2	2	5	47	3	10	2.7192	5
4.5	12242	2	2	5	47	4	10	3.8024	5
4.5	12242	2	2	5	47	5	10	2.0484	5
4.5	12242	2	3	6	57	1	2	3.326	5
4.5	12242	2	3	6	57	2	2	1.9904	5
4.5	12242	2	3	6	57	3	2	3.4884	5
4.5	12242	2	3	6	57	4	2	2.9248	5
4.5	12242	2	3	6	57	5	2	1.6124	5
4.5	12242	3	1	7	69	1	8	4.535	4
4.5	12242	3	1	7	69	2	8	4.9785	4
4.5	12242	3	1	7	69	3	8	4.06975	4
4.5	12242	3	1	7	69	4	8	4.32175	4
4.5	12242	3	1	7	69	5	8	2.28175	4
4.5	12242	3	2	9	82	1	10	3.12333	3
4.5	12242	3	2	9	82	2	10	1.237	3
4.5	12242	3	2	9	82	3	10	1.263	3
4.5	12242	3	2	9	82	4	10	2.597	3
4.5	12242	3	2	9	82	5	10	2.88433	3
4.5	12242	3	3	10	94	1	10	3.66267	3
4.5	12242	3	3	10	94	2	10	2.59367	3
4.5	12242	3	3	10	94	3	10	3.48833	3
4.5	12242	3	3	10	94	4	10	3.52133	3
4.5	12242	3	3	10	94	5	10	3.68233	3
4.5	12242	4	1	11	104	1	1	3.275	5
4.5	12242	4	1	11	104	2	1	2.7072	5
4.5	12242	4	1	11	104	3	1	3.3122	5
4.5	12242	4	1	11	104	4	1	3.1686	5
4.5	12242	4	1	11	104	5	1	2.0328	5
4.5	12242	5	1	14	132	1	2	1.80233	3
4.5	12242	5	1	14	132	2	2	0.316667	3
4.5	12242	5	1	14	132	3	2	1.783	3
4.5	12242	5	1	14	132	4	2	0.633	3
4.5	12242	5	1	14	132	5	2	2.60333	3
4.5	12242	6	1	17	161	1	7	1.4105	2
4.5	12242	6	1	17	161	2	7	0.436	2
4.5	12242	6	1	17	161	3	7	0.925	2
4.5	12242	6	1	17	161	4	7	0.281	2
4.5	12242	6	1	17	161	5	7	1.3175	2
4.5	16137	1	1	1	6	1	4	4.87925	4
4.5	16137	1	1	1	6	2	4	1.8895	4
4.5	16137	1	1	1	6	3	4	1.86525	4
4.5	16137	1	1	1	6	4	4	1.81425	4
4.5	16137	1	1	1	6	5	4	1.10475	4
4.5	16137	1	2	2	18	1	2	1.35667	3
4.5	16137	1	2	2	18	2	2	0.888333	3
4.5	16137	1	2	2	18	4	2	1.51467	3
4.5	16137	1	2	2	18	5	2	2.75533	3
4.5	16137	2	1	4	37	1	4	4.394	2
4.5	16137	2	1	4	37	2	4	3.0235	2
4.5	16137	2	1	4	37	3	4	3.4935	2
4.5	16137	2	1	4	37	4	4	3.2125	2
4.5	16137	2	1	4	37	5	4	4.1095	2
4.5	16137	3	1	8	72	1	7	2.564	5
4.5	16137	3	1	8	72	2	7	3.597	5
4.5	16137	3	1	8	72	3	7	3.491	5
4.5	16137	3	1	8	72	4	7	1.7442	5
4.5	16137	3	1	8	72	5	7	1.4576	5
4.5	16137	3	2	9	84	1	1	4.3305	4
4.5	16137	3	2	9	84	2	1	2.62575	4
4.5	16137	3	2	9	84	3	1	3.68725	4
4.5	16137	3	2	9	84	4	1	1.066	4
4.5	16137	3	2	9	84	5	1	2.696	4
4.5	16137	3	3	10	96	1	2	4.686	4
4.5	16137	3	3	10	96	2	2	4.1265	4
4.5	16137	3	3	10	96	3	2	2.558	4
4.5	16137	3	3	10	96	4	2	3.48875	4
4.5	16137	3	3	10	96	5	2	3.8815	4
4.5	16137	4	1	11	106	1	4	2.181	3
4.5	16137	4	1	11	106	2	4	3.86967	3
4.5	16137	4	1	11	106	3	4	2.009	3
4.5	16137	4	1	11	106	4	4	3.02633	3
4.5	16137	4	1	11	106	5	4	0.572	3
4.5	16137	4	2	12	115	1	5	2.8755	4
4.5	16137	4	2	12	115	2	5	3.4545	4
4.5	16137	4	2	12	115	3	5	4.189	4
4.5	16137	4	2	12	115	4	5	4.34825	4
4.5	16137	4	2	12	115	5	5	2.93125	4
4.5	16137	4	3	13	124	1	6	2.4768	5
4.5	16137	4	3	13	124	2	6	2.3644	5
4.5	16137	4	3	13	124	3	6	1.5678	5
4.5	16137	4	3	13	124	4	6	1.432	5
4.5	16137	4	3	13	124	5	6	1.4844	5
4.5	16137	5	1	14	134	1	6	2.994	4
4.5	16137	5	1	14	134	2	6	2.5435	4
4.5	16137	5	1	14	134	3	6	3.31175	4
4.5	16137	5	1	14	134	4	6	4.6415	4
4.5	16137	5	1	14	134	5	6	4.99525	4
4.5	16137	5	2	15	145	1	9	4.1598	5
4.5	16137	5	2	15	145	2	9	3.1766	5
4.5	16137	5	2	15	145	3	9	1.8082	5
4.5	16137	5	2	15	145	4	9	0.9342	5
4.5	16137	5	2	15	145	5	9	2.1084	5
4.5	16137	5	3	16	155	1	10	3.385	3
4.5	16137	5	3	16	155	2	10	4.08033	3
4.5	16137	5	3	16	155	3	10	2.42267	3
4.5	16137	5	3	16	155	4	10	3.13333	3
4.5	16137	5	3	16	155	5	10	3.841	3
4.5	22924	1	1	1	5	1	1	2.55325	4
4.5	22924	1	1	1	5	2	1	1.65925	4
4.5	22924	1	1	1	5	3	1	1.47025	4
4.5	22924	1	1	1	5	4	1	2.03725	4
4.5	22924	1	1	1	5	5	1	1.696	4
4.5	22924	1	2	2	17	1	4	0.90125	4
4.5	22924	1	2	2	17	2	4	1.25975	4
4.5	22924	1	2	2	17	4	4	1.996	4
4.5	22924	1	2	2	17	5	4	2.861	4
4.5	22924	2	1	3	36	1	1	3.547	1
4.5	22924	2	1	4	36	1	1	5.506	4
4.5	22924	2	1	4	36	2	1	4.878	5
4.5	22924	2	1	4	36	3	1	4.6494	5
4.5	22924	2	1	4	36	4	1	3.1104	5
4.5	22924	2	1	4	36	5	1	4.9242	5
4.5	22924	2	2	5	48	1	5	3.16833	3
4.5	22924	2	2	5	48	2	5	2.72	3
4.5	22924	2	2	5	48	3	5	3.40433	3
4.5	22924	2	2	5	48	4	5	4.10867	3
4.5	22924	2	2	5	48	5	5	2.445	3
4.5	22924	2	3	6	58	1	8	2.75175	4
4.5	22924	2	3	6	58	2	8	3.94675	4
4.5	22924	2	3	6	58	3	8	4.65575	4
4.5	22924	2	3	6	58	4	8	2.563	4
4.5	22924	2	3	6	58	5	8	3.42075	4
4.5	22924	3	1	8	71	1	3	1.1996	5
4.5	22924	3	1	8	71	2	3	1.905	5
4.5	22924	3	1	8	71	3	3	1.1704	5
4.5	22924	3	1	8	71	4	3	0.6102	5
4.5	22924	3	1	8	71	5	3	1.56	5
4.5	22924	3	2	9	83	1	3	1.4962	5
4.5	22924	3	2	9	83	2	3	2.6548	5
4.5	22924	3	2	9	83	3	3	2.9282	5
4.5	22924	3	2	9	83	4	3	2.0444	5
4.5	22924	3	2	9	83	5	3	2.8082	5
4.5	22924	3	3	10	95	1	6	2.66167	3
4.5	22924	3	3	10	95	2	6	3.88233	3
4.5	22924	3	3	10	95	3	6	3.01367	3
4.5	22924	3	3	10	95	4	6	3.12967	3
4.5	22924	3	3	10	95	5	6	3.104	3
4.5	22924	4	1	11	105	1	6	0.8235	2
4.5	22924	4	1	11	105	2	6	0.848	2
4.5	22924	4	1	11	105	3	6	1.3035	2
4.5	22924	4	1	11	105	4	6	0.804	2
4.5	22924	4	1	11	105	5	6	1.0515	2
4.5	22924	5	1	14	133	1	8	1.342	4
4.5	22924	5	1	14	133	2	8	0.4505	4
4.5	22924	5	1	14	133	3	8	1.686	4
4.5	22924	5	1	14	133	4	8	0.6155	4
4.5	22924	5	1	14	133	5	8	2.03225	4
4.5	22924	6	1	17	162	1	10	1.84733	3
4.5	22924	6	1	17	162	2	10	3.376	3
4.5	22924	6	1	17	162	3	10	1.531	3
4.5	22924	6	1	17	162	4	10	1.44367	3
4.5	22924	6	1	17	162	5	10	2.697	3
4.5	24617	1	1	2	11	1	7	1.29833	3
4.5	24617	1	1	2	11	2	7	3.362	3
4.5	24617	1	1	2	11	4	7	1.34033	3
4.5	24617	1	1	2	11	5	7	2.639	3
4.5	24617	2	1	5	41	1	6	3.5736	5
4.5	24617	2	1	5	41	2	6	2.2016	5
4.5	24617	2	1	5	41	3	6	1.8024	5
4.5	24617	2	1	5	41	4	6	0.479	5
4.5	24617	2	1	5	41	5	6	1.7386	5
4.5	24617	2	2	6	52	1	3	2.70075	4
4.5	24617	2	2	6	52	2	3	3.7355	4
4.5	24617	2	2	6	52	3	3	1.601	4
4.5	24617	2	2	6	52	4	3	1.91125	4
4.5	24617	2	2	6	52	5	3	1.51425	4
4.5	24617	2	3	7	63	1	1	2.09775	4
4.5	24617	2	3	7	63	2	1	2.42975	4
4.5	24617	2	3	7	63	3	1	1.0975	4
4.5	24617	2	3	7	63	4	1	0.1745	4
4.5	24617	2	3	7	63	5	1	2.6575	4
4.5	24617	3	1	8	75	1	5	1.58675	4
4.5	24617	3	1	8	75	2	5	2.18025	4
4.5	24617	3	1	8	75	3	5	3.462	4
4.5	24617	3	1	8	75	4	5	1.439	4
4.5	24617	3	1	8	75	5	5	3.5345	4
4.5	24617	3	2	9	87	1	8	4.08567	3
4.5	24617	3	2	9	87	2	8	1.76367	3
4.5	24617	3	2	9	87	3	8	2.762	3
4.5	24617	3	2	9	87	4	8	1.56667	3
4.5	24617	3	2	9	87	5	8	2.04767	3
4.5	24617	4	1	11	109	1	2	1.55033	3
4.5	24617	4	1	11	109	2	2	3.973	3
4.5	24617	4	1	11	109	3	2	5.21667	3
4.5	24617	4	1	11	109	4	2	4.90267	3
4.5	24617	4	1	11	109	5	2	4.51867	3
4.5	24617	4	2	12	118	1	8	1.84133	3
4.5	24617	4	2	12	118	2	8	1.35333	3
4.5	24617	4	2	12	118	3	8	1.20167	3
4.5	24617	4	2	12	118	4	8	1.31467	3
4.5	24617	4	2	12	118	5	8	3.49167	3
4.5	24617	5	1	14	136	1	1	3.4908	5
4.5	24617	5	1	14	136	2	1	1.8028	5
4.5	24617	5	1	14	136	3	1	2.4282	5
4.5	24617	5	1	14	136	4	1	2.1684	5
4.5	24617	5	1	14	136	5	1	2.1474	5
4.5	24617	5	2	15	148	1	8	2.9322	5
4.5	24617	5	2	15	148	2	8	3.4244	5
4.5	24617	5	2	15	148	3	8	1.8642	5
4.5	24617	5	2	15	148	4	8	3.0096	5
4.5	24617	5	2	15	148	5	8	1.8392	5
4.5	24617	6	1	17	163	1	3	0.3372	5
4.5	24617	6	1	17	163	2	3	1.8376	5
4.5	24617	6	1	17	163	3	3	1.155	5
4.5	24617	6	1	17	163	4	3	1.1898	5
4.5	24617	6	1	17	163	5	3	1.994	5
4.5	24617	6	2	17	164	1	1	2.614	4
4.5	24617	6	2	17	164	2	1	3.37925	4
4.5	24617	6	2	17	164	3	1	1.53825	4
4.5	24617	6	2	17	164	4	1	2.10775	4
4.5	24617	6	2	17	164	5	1	0.47975	4
4.5	24617	6	3	17	165	1	5	2.3972	5
4.5	24617	6	3	17	165	2	5	2.4128	5
4.5	24617	6	3	17	165	3	5	2.632	5
4.5	24617	6	3	17	165	4	5	3.4456	5
4.5	24617	6	3	17	165	5	5	1.0968	5
4.5	25406	1	1	1	2	1	3	3.78875	4
4.5	25406	1	1	1	2	2	3	3.30675	4
4.5	25406	1	1	1	2	3	3	1.8145	4
4.5	25406	1	1	1	2	4	3	4.14475	4
4.5	25406	1	1	1	2	5	3	2.70125	4
4.5	25406	1	2	2	14	1	6	1.17233	3
4.5	25406	1	2	2	14	2	6	1.32467	3
4.5	25406	1	2	2	14	4	6	2.83267	3
4.5	25406	1	2	2	14	5	6	2.56467	3
4.5	25406	1	3	3	24	1	4	3.8565	4
4.5	25406	1	3	3	24	2	4	3.13225	4
4.5	25406	1	3	3	24	3	4	1.10475	4
4.5	25406	1	3	3	24	4	4	2.76225	4
4.5	25406	1	3	3	24	5	4	0.688	4
4.5	25406	2	1	4	32	1	7	2.35767	3
4.5	25406	2	1	4	32	2	7	2.526	3
4.5	25406	2	1	4	32	3	7	1.25967	3
4.5	25406	2	1	4	32	4	7	0.222667	3
4.5	25406	2	1	4	32	5	7	0.924	3
4.5	25406	2	2	5	44	1	7	4.76725	4
4.5	25406	2	2	5	44	2	7	2.7205	4
4.5	25406	2	2	5	44	3	7	2.97	4
4.5	25406	2	2	5	44	4	7	3.33325	4
4.5	25406	2	2	5	44	5	7	3.03775	4
4.5	25406	3	1	7	66	1	10	4.0215	4
4.5	25406	3	1	7	66	2	10	2.36925	4
4.5	25406	3	1	7	66	3	10	3.6505	4
4.5	25406	3	1	7	66	4	10	3.2345	4
4.5	25406	3	1	7	66	5	10	2.37875	4
4.5	25406	3	2	8	78	1	2	3.622	5
4.5	25406	3	2	8	78	2	2	3.7324	5
4.5	25406	3	2	8	78	3	2	4.132	5
4.5	25406	3	2	8	78	4	2	2.1628	5
4.5	25406	3	2	8	78	5	2	3.969	5
4.5	25406	3	3	10	91	1	5	3.308	5
4.5	25406	3	3	10	91	2	5	4.514	5
4.5	25406	3	3	10	91	3	5	3.7982	5
4.5	25406	3	3	10	91	4	5	3.1474	5
4.5	25406	3	3	10	91	5	5	2.8838	5
4.5	25406	4	1	11	101	1	8	3.711	5
4.5	25406	4	1	11	101	2	8	1.7828	5
4.5	25406	4	1	11	101	3	8	1.7402	5
4.5	25406	4	1	11	101	4	8	3.2074	5
4.5	25406	4	1	11	101	5	8	2.0058	5
4.5	25406	4	2	12	112	1	1	2.3192	5
4.5	25406	4	2	12	112	2	1	2.7132	5
4.5	25406	4	2	12	112	3	1	2.3644	5
4.5	25406	4	2	12	112	4	1	2.5388	5
4.5	25406	4	2	12	112	5	1	3.915	5
4.5	25406	4	3	13	121	1	5	2.21175	4
4.5	25406	4	3	13	121	2	5	2.48325	4
4.5	25406	4	3	13	121	3	5	3.35025	4
4.5	25406	4	3	13	121	4	5	2.56075	4
4.5	25406	4	3	13	121	5	5	3.103	4
4.5	25406	5	1	13	128	1	1	4.21833	3
4.5	25406	5	1	13	128	2	1	4.71233	3
4.5	25406	5	1	13	128	3	1	3.06867	3
4.5	25406	5	1	13	128	4	1	3.63367	3
4.5	25406	5	1	13	128	5	1	2.66467	3
4.5	25406	5	2	15	142	1	7	2.2268	5
4.5	25406	5	2	15	142	2	7	2.7908	5
4.5	25406	5	2	15	142	3	7	2.111	5
4.5	25406	5	2	15	142	4	7	1.6124	5
4.5	25406	5	2	15	142	5	7	2.0894	5
4.5	25406	5	3	16	153	1	6	3.6725	4
4.5	25406	5	3	16	153	2	6	3.76475	4
4.5	25406	5	3	16	153	3	6	2.77375	4
4.5	25406	5	3	16	153	4	6	3.52775	4
4.5	25406	5	3	16	153	5	6	2.54125	4
4.5	26035	1	1	1	1	1	8	2.1175	4
4.5	26035	1	1	1	1	2	8	2.24075	4
4.5	26035	1	1	1	1	3	8	1.72725	4
4.5	26035	1	1	1	1	4	8	2.16575	4
4.5	26035	1	1	1	1	5	8	0.76175	4
4.5	26035	1	2	2	13	1	3	1.66667	3
4.5	26035	1	2	2	13	2	3	2.458	3
4.5	26035	1	2	2	13	4	3	2.35767	3
4.5	26035	1	2	2	13	5	3	1.27267	3
4.5	26035	1	2	3	23	1	10	3.188	4
4.5	26035	1	2	3	23	2	10	2.299	4
4.5	26035	1	2	3	23	3	10	1.8	4
4.5	26035	1	2	3	23	4	10	1.284	4
4.5	26035	1	2	3	23	5	10	1.76825	4
4.5	26035	2	1	4	31	1	2	0.129333	3
4.5	26035	2	1	4	31	1	4	3.934	1
4.5	26035	2	1	4	31	2	2	1.58567	3
4.5	26035	2	1	4	31	2	4	6	1
4.5	26035	2	1	4	31	3	2	3.033	3
4.5	26035	2	1	4	31	3	4	5.62	1
4.5	26035	2	1	4	31	4	2	1.54033	3
4.5	26035	2	1	4	31	4	4	2.733	1
4.5	26035	2	1	4	31	5	2	1.85733	3
4.5	26035	2	1	4	31	5	4	4.341	1
4.5	26035	2	2	5	43	1	2	3.4378	5
4.5	26035	2	2	5	43	2	2	2.8996	5
4.5	26035	2	2	5	43	3	2	2.2966	5
4.5	26035	2	2	5	43	4	2	2.2036	5
4.5	26035	2	2	5	43	5	2	2.7636	5
4.5	26035	2	3	6	54	1	1	2.71375	4
4.5	26035	2	3	6	54	2	1	3.4405	4
4.5	26035	2	3	6	54	3	1	3.23125	4
4.5	26035	2	3	6	54	4	1	2.08075	4
4.5	26035	2	3	6	54	5	1	3.796	4
4.5	26035	3	1	7	65	1	3	2.2092	5
4.5	26035	3	1	7	65	2	3	4.2788	5
4.5	26035	3	1	7	65	3	3	2.6298	5
4.5	26035	3	1	7	65	4	3	3.1186	5
4.5	26035	3	1	7	65	5	3	1.9576	5
4.5	26035	3	2	8	77	1	4	3.1804	5
4.5	26035	3	2	8	77	2	4	3.8002	5
4.5	26035	3	2	8	77	3	4	3.4942	5
4.5	26035	3	2	8	77	4	4	2.0154	5
4.5	26035	3	2	8	77	5	4	1.8624	5
4.5	26035	3	3	9	89	1	9	5.2812	5
4.5	26035	3	3	9	89	2	9	3.4576	5
4.5	26035	3	3	9	89	3	9	2.1726	5
4.5	26035	3	3	9	89	4	9	1.971	5
4.5	26035	3	3	9	89	5	9	2.401	5
4.5	26035	4	1	10	99	1	9	1.55	1
4.5	26035	4	1	10	99	2	9	5.475	1
4.5	26035	4	1	10	99	3	9	0.3	1
4.5	26035	4	1	10	99	4	9	5.126	1
4.5	26035	4	1	10	99	5	9	0.417	1
4.5	26035	5	1	13	127	1	7	3.04	4
4.5	26035	5	1	13	127	2	7	3.09575	4
4.5	26035	5	1	13	127	3	7	3.35975	4
4.5	26035	5	1	13	127	4	7	3.6025	4
4.5	26035	5	1	13	127	5	7	2.0885	4
4.5	26035	5	2	15	141	1	2	3.5174	5
4.5	26035	5	2	15	141	2	2	2.7578	5
4.5	26035	5	2	15	141	3	2	2.1722	5
4.5	26035	5	2	15	141	4	2	1.1958	5
4.5	26035	5	2	15	141	5	2	1.5968	5
4.5	26035	5	3	16	152	1	3	4.0794	5
4.5	26035	5	3	16	152	2	3	4.3982	5
4.5	26035	5	3	16	152	3	3	1.3178	5
4.5	26035	5	3	16	152	4	3	2.7694	5
4.5	26035	5	3	16	152	5	3	1.8276	5
4.5	41259	1	1	2	12	1	10	2.60675	4
4.5	41259	1	1	2	12	2	10	1.54075	4
4.5	41259	1	1	2	12	4	10	0.86475	4
4.5	41259	1	1	2	12	5	10	0.96875	4
4.5	41259	1	2	3	22	1	1	2.05675	4
4.5	41259	1	2	3	22	2	1	2.4055	4
4.5	41259	1	2	3	22	3	1	2.58725	4
4.5	41259	1	2	3	22	4	1	1.7175	4
4.5	41259	1	2	3	22	5	1	2.73	4
4.5	41259	1	3	3	21	1	6	0.271	1
4.5	41259	1	3	3	21	2	6	0.236	1
4.5	41259	1	3	3	21	3	6	0.252	1
4.5	41259	1	3	3	21	4	6	0.93	1
4.5	41259	1	3	3	21	5	6	1.269	1
4.5	41259	1	3	3	29	1	5	3.04267	3
4.5	41259	1	3	3	29	2	5	2.99767	3
4.5	41259	1	3	3	29	3	5	1.489	3
4.5	41259	1	3	3	29	4	5	2.962	3
4.5	41259	1	3	3	29	5	5	2.94267	3
4.5	41259	2	1	5	42	1	9	1.502	5
4.5	41259	2	1	5	42	2	9	1.0486	5
4.5	41259	2	1	5	42	3	9	0.3468	5
4.5	41259	2	1	5	42	4	9	0.5058	5
4.5	41259	2	1	5	42	5	9	0.963	5
4.5	41259	2	2	6	53	1	10	1.7482	5
4.5	41259	2	2	6	53	2	10	1.849	5
4.5	41259	2	2	6	53	3	10	2.4016	5
4.5	41259	2	2	6	53	4	10	1.6394	5
4.5	41259	2	2	6	53	5	10	2.161	5
4.5	41259	2	3	7	64	1	7	4.6666	5
4.5	41259	2	3	7	64	2	7	1.1008	5
4.5	41259	2	3	7	64	3	7	0.4518	5
4.5	41259	2	3	7	64	4	7	1.0078	5
4.5	41259	2	3	7	64	5	7	1.4052	5
4.5	41259	3	1	8	76	1	8	2.60875	4
4.5	41259	3	1	8	76	2	8	2.5025	4
4.5	41259	3	1	8	76	3	8	2.32575	4
4.5	41259	3	1	8	76	4	8	1.83125	4
4.5	41259	3	1	8	76	5	8	0.85025	4
4.5	41259	3	2	9	85	1	5	2.403	1
4.5	41259	3	2	9	85	2	5	1.725	1
4.5	41259	3	2	9	85	3	5	1.182	1
4.5	41259	3	2	9	85	4	5	1.899	1
4.5	41259	3	2	9	85	5	5	0.271	1
4.5	41259	3	2	9	88	1	4	2.52675	4
4.5	41259	3	2	9	88	2	4	0.2545	4
4.5	41259	3	2	9	88	3	4	1.6255	4
4.5	41259	3	2	9	88	4	4	0.72925	4
4.5	41259	3	2	9	88	5	4	1.5455	4
4.5	41259	4	1	12	111	1	7	3.498	5
4.5	41259	4	1	12	111	2	7	5.266	5
4.5	41259	4	1	12	111	3	7	0.8236	5
4.5	41259	4	1	12	111	4	7	1.8468	5
4.5	41259	4	1	12	111	5	7	1.7344	5
4.5	41259	4	2	12	119	1	2	2.4284	5
4.5	41259	4	2	12	119	2	2	3.4264	5
4.5	41259	4	2	12	119	3	2	2.3468	5
4.5	41259	4	2	12	119	4	2	2.4088	5
4.5	41259	4	2	12	119	5	2	1.5486	5
4.5	41259	4	3	13	126	1	3	2.9552	5
4.5	41259	4	3	13	126	2	3	1.9944	5
4.5	41259	4	3	13	126	3	3	1.5154	5
4.5	41259	4	3	13	126	4	3	1.9264	5
4.5	41259	4	3	13	126	5	3	1.2442	5
4.5	41259	5	1	14	137	1	10	1.715	3
4.5	41259	5	1	14	137	2	10	2.251	3
4.5	41259	5	1	14	137	3	10	1.783	3
4.5	41259	5	1	14	137	4	10	2.73267	3
4.5	41259	5	1	14	137	5	10	3.608	3
4.5	41259	5	2	16	151	1	8	3.163	3
4.5	41259	5	2	16	151	2	8	1.392	3
4.5	41259	5	2	16	151	3	8	1.28567	3
4.5	41259	5	2	16	151	4	8	0.168	3
4.5	41259	5	2	16	151	5	8	1.89633	3
4.5	44825	1	1	1	8	1	5	2.4166	5
4.5	44825	1	1	1	8	2	5	1.7614	5
4.5	44825	1	1	1	8	3	5	1.3992	5
4.5	44825	1	1	1	8	4	5	1.6842	5
4.5	44825	1	1	1	8	5	5	2.9844	5
4.5	44825	1	3	3	21	1	6	3.84675	4
4.5	44825	1	3	3	21	2	6	3.97775	4
4.5	44825	1	3	3	21	3	6	2.1875	4
4.5	44825	1	3	3	21	4	6	3.27775	4
4.5	44825	1	3	3	21	5	6	3.016	4
4.5	44825	1	3	3	28	1	3	3.442	5
4.5	44825	1	3	3	28	2	3	2.157	5
4.5	44825	1	3	3	28	3	3	3.0872	5
4.5	44825	1	3	3	28	4	3	2.5058	5
4.5	44825	1	3	3	28	5	3	1.0776	5
4.5	44825	2	1	4	38	1	8	2.064	5
4.5	44825	2	1	4	38	2	8	3.7982	5
4.5	44825	2	1	4	38	3	8	0.75	5
4.5	44825	2	1	4	38	4	8	0.5778	5
4.5	44825	2	1	4	38	5	8	2.2946	5
4.5	44825	2	2	6	51	1	7	2.2848	5
4.5	44825	2	2	6	51	2	7	3.2988	5
4.5	44825	2	2	6	51	3	7	2.9672	5
4.5	44825	2	2	6	51	4	7	3.845	5
4.5	44825	2	2	6	51	5	7	2.5426	5
4.5	44825	2	3	7	62	1	5	4.0796	5
4.5	44825	2	3	7	62	2	5	2.9458	5
4.5	44825	2	3	7	62	3	5	1.0678	5
4.5	44825	2	3	7	62	4	5	2.9808	5
4.5	44825	2	3	7	62	5	5	3.0774	5
4.5	44825	3	1	8	74	1	1	2.275	5
4.5	44825	3	1	8	74	2	1	2.576	5
4.5	44825	3	1	8	74	3	1	1.6376	5
4.5	44825	3	1	8	74	4	1	2.3178	5
4.5	44825	3	1	8	74	5	1	0.9514	5
4.5	44825	3	2	9	86	1	2	2.343	5
4.5	44825	3	2	9	86	2	2	1.5018	5
4.5	44825	3	2	9	86	3	2	3.1606	5
4.5	44825	3	2	9	86	4	2	2.9902	5
4.5	44825	3	2	9	86	5	2	2.2072	5
4.5	44825	3	3	10	98	1	1	2.0812	5
4.5	44825	3	3	10	98	2	1	3.826	5
4.5	44825	3	3	10	98	3	1	2.816	5
4.5	44825	3	3	10	98	4	1	2.287	5
4.5	44825	3	3	10	98	5	1	2.9574	5
4.5	44825	4	1	11	108	1	5	1.9922	5
4.5	44825	4	1	11	108	2	5	3.7442	5
4.5	44825	4	1	11	108	3	5	2.934	5
4.5	44825	4	1	11	108	4	5	1.713	5
4.5	44825	4	1	11	108	5	5	2.151	5
4.5	44825	4	2	12	117	1	4	2.0562	5
4.5	44825	4	2	12	117	2	4	2.3024	5
4.5	44825	4	2	12	117	3	4	2.7558	5
4.5	44825	4	2	12	117	4	4	2.6296	5
4.5	44825	4	2	12	117	5	4	1.4476	5
4.5	44825	4	3	13	125	1	8	2.2712	5
4.5	44825	4	3	13	125	2	8	3.3334	5
4.5	44825	4	3	13	125	3	8	1.6474	5
4.5	44825	4	3	13	125	4	8	2.6318	5
4.5	44825	4	3	13	125	5	8	1.7462	5
4.5	44825	5	1	14	135	1	3	3.9282	5
4.5	44825	5	1	14	135	2	3	3.7756	5
4.5	44825	5	1	14	135	3	3	3.5406	5
4.5	44825	5	1	14	135	4	3	2.6958	5
4.5	44825	5	1	14	135	5	3	1.5968	5
4.5	44825	5	2	15	147	1	5	4.0406	5
4.5	44825	5	2	15	147	2	5	3.8454	5
4.5	44825	5	2	15	147	3	5	4.4168	5
4.5	44825	5	2	15	147	4	5	1.8702	5
4.5	44825	5	2	15	147	5	5	2.7972	5
4.5	44825	5	3	16	157	1	7	2.6242	5
4.5	44825	5	3	16	157	2	7	3.8042	5
4.5	44825	5	3	16	157	3	7	2.903	5
4.5	44825	5	3	16	157	4	7	3.4806	5
4.5	44825	5	3	16	157	5	7	3.002	5
4.5	45345	1	1	1	4	1	10	2.3355	4
4.5	45345	1	1	1	4	2	10	1.67875	4
4.5	45345	1	1	1	4	3	10	2.69625	4
4.5	45345	1	1	1	4	4	10	3.03075	4
4.5	45345	1	1	1	4	5	10	1.58175	4
4.5	45345	1	2	2	16	1	1	2.609	4
4.5	45345	1	2	2	16	2	1	2.633	4
4.5	45345	1	2	2	16	4	1	2.965	4
4.5	45345	1	2	2	16	5	1	1.49225	4
4.5	45345	1	3	3	26	1	2	2.694	5
4.5	45345	1	3	3	26	2	2	3.1452	5
4.5	45345	1	3	3	26	3	2	3.7754	5
4.5	45345	1	3	3	26	4	2	1.4324	5
4.5	45345	1	3	3	26	5	2	3.2154	5
4.5	45345	2	1	4	34	1	5	1.5758	5
4.5	45345	2	1	4	34	2	5	2.4322	5
4.5	45345	2	1	4	34	3	5	3.256	5
4.5	45345	2	1	4	34	4	5	1.8274	5
4.5	45345	2	1	4	34	5	5	1.374	5
4.5	45345	2	2	5	46	1	1	3.2346	5
4.5	45345	2	2	5	46	2	1	3.155	5
4.5	45345	2	2	5	46	3	1	1.7556	5
4.5	45345	2	2	5	46	4	1	3.7636	5
4.5	45345	2	2	5	46	5	1	2.6862	5
4.5	45345	2	3	6	56	1	5	4.6824	5
4.5	45345	2	3	6	56	2	5	3.7986	5
4.5	45345	2	3	6	56	3	5	2.496	5
4.5	45345	2	3	6	56	4	5	1.5892	5
4.5	45345	2	3	6	56	5	5	3.2132	5
4.5	45345	3	1	7	68	1	6	3.8202	5
4.5	45345	3	1	7	68	2	6	2.8566	5
4.5	45345	3	1	7	68	3	6	4.0658	5
4.5	45345	3	1	7	68	4	6	1.4262	5
4.5	45345	3	1	7	68	5	6	4.0798	5
4.5	45345	3	2	9	81	1	7	2.488	4
4.5	45345	3	2	9	81	2	7	4.5835	4
4.5	45345	3	2	9	81	3	7	4.58325	4
4.5	45345	3	2	9	81	4	7	3.1055	4
4.5	45345	3	2	9	81	5	7	2.73975	4
4.5	45345	3	3	10	93	1	3	3.3332	5
4.5	45345	3	3	10	93	2	3	3.382	5
4.5	45345	3	3	10	93	3	3	4.1008	5
4.5	45345	3	3	10	93	4	3	2.6704	5
4.5	45345	3	3	10	93	5	3	3.6472	5
4.5	45345	4	1	11	103	1	10	4.353	4
4.5	45345	4	1	11	103	2	10	0.8695	4
4.5	45345	4	1	11	103	3	10	2.604	4
4.5	45345	4	1	11	103	4	10	2.15125	4
4.5	45345	4	1	11	103	5	10	2.97725	4
4.5	45345	4	2	12	114	1	3	3.63625	4
4.5	45345	4	2	12	114	2	3	2.7035	4
4.5	45345	4	2	12	114	3	3	4.1885	4
4.5	45345	4	2	12	114	4	3	4.0335	4
4.5	45345	4	2	12	114	5	3	2.58	4
4.5	45345	4	3	13	123	1	10	2.9962	5
4.5	45345	4	3	13	123	2	10	3.1084	5
4.5	45345	4	3	13	123	3	10	4.1302	5
4.5	45345	4	3	13	123	4	10	3.6824	5
4.5	45345	4	3	13	123	5	10	2.029	5
4.5	45345	5	1	14	131	1	5	2.6795	4
4.5	45345	5	1	14	131	2	5	2.781	4
4.5	45345	5	1	14	131	3	5	0.55225	4
4.5	45345	5	1	14	131	4	5	0.54975	4
4.5	45345	5	1	14	131	5	5	3.24125	4
4.5	45345	5	2	15	144	1	4	4.974	3
4.5	45345	5	2	15	144	2	4	2.86567	3
4.5	45345	5	2	15	144	3	4	3.24667	3
4.5	45345	5	2	15	144	4	4	3.67233	3
4.5	45345	5	2	15	144	5	4	3.75333	3
4.5	45345	6	1	16	158	1	2	1.39075	4
4.5	45345	6	1	16	158	2	2	3.11775	4
4.5	45345	6	1	16	158	3	2	1.58925	4
4.5	45345	6	1	16	158	4	2	2.3625	4
4.5	45345	6	1	16	158	5	2	2.3235	4
4.5	45345	6	2	17	166	1	8	1.04	3
4.5	45345	6	2	17	166	2	8	0.209667	3
4.5	45345	6	2	17	166	3	8	0.465	3
4.5	45345	6	2	17	166	4	8	1.111	3
4.5	45345	6	2	17	166	5	8	2.53867	3
4.5	45345	6	3	17	167	1	2	4.619	3
4.5	45345	6	3	17	167	2	2	4.506	3
4.5	45345	6	3	17	167	3	2	3.30733	3
4.5	45345	6	3	17	167	4	2	5.17767	3
4.5	45345	6	3	17	167	5	2	3.837	3
4.5	47868	1	1	1	3	1	6	1.98875	4
4.5	47868	1	1	1	3	2	6	1.47025	4
4.5	47868	1	1	1	3	3	6	1.129	4
4.5	47868	1	1	1	3	4	6	3.42075	4
4.5	47868	1	1	1	3	5	6	1.1725	4
4.5	47868	1	2	2	15	1	8	2.11475	4
4.5	47868	1	2	2	15	2	8	3.59	4
4.5	47868	1	2	2	15	4	8	1.2745	4
4.5	47868	1	2	2	15	5	8	2.16075	4
4.5	47868	1	3	3	25	1	8	1.49233	3
4.5	47868	1	3	3	25	2	8	2.59033	3
4.5	47868	1	3	3	25	3	8	2.032	3
4.5	47868	1	3	3	25	4	8	0.681667	3
4.5	47868	1	3	3	25	5	8	2.33233	3
4.5	47868	2	1	4	33	1	10	3.6918	5
4.5	47868	2	1	4	33	2	10	1.5798	5
4.5	47868	2	1	4	33	3	10	2.5658	5
4.5	47868	2	1	4	33	4	10	2.9964	5
4.5	47868	2	1	4	33	5	10	1.0776	5
4.5	47868	2	2	5	45	1	4	2.6666	5
4.5	47868	2	2	5	45	2	4	1.062	5
4.5	47868	2	2	5	45	3	4	0.909	5
4.5	47868	2	2	5	45	4	4	1.4282	5
4.5	47868	2	2	5	45	5	4	1.0214	5
4.5	47868	2	3	6	55	1	9	3.1006	5
4.5	47868	2	3	6	55	2	9	3.593	5
4.5	47868	2	3	6	55	3	9	3.2286	5
4.5	47868	2	3	6	55	4	9	2.5272	5
4.5	47868	2	3	6	55	5	9	3.3994	5
4.5	47868	3	1	7	67	1	2	3.533	5
4.5	47868	3	1	7	67	2	2	4.5396	5
4.5	47868	3	1	7	67	3	2	4.5038	5
4.5	47868	3	1	7	67	4	2	3.3062	5
4.5	47868	3	1	7	67	5	2	2.5796	5
4.5	47868	3	2	8	79	1	9	4.0988	5
4.5	47868	3	2	8	79	2	9	4.1262	5
4.5	47868	3	2	8	79	3	9	1.2248	5
4.5	47868	3	2	8	79	4	9	2.0328	5
4.5	47868	3	2	8	79	5	9	3.285	5
4.5	47868	3	3	10	92	1	8	3.0602	5
4.5	47868	3	3	10	92	2	8	3.498	5
4.5	47868	3	3	10	92	3	8	3.4152	5
4.5	47868	3	3	10	92	4	8	2.4302	5
4.5	47868	3	3	10	92	5	8	3.6106	5
4.5	47868	4	1	11	102	1	3	2.5312	5
4.5	47868	4	1	11	102	2	3	2.6358	5
4.5	47868	4	1	11	102	3	3	2.7886	5
4.5	47868	4	1	11	102	4	3	3.343	5
4.5	47868	4	1	11	102	5	3	2.967	5
4.5	47868	4	2	12	113	1	10	4.61775	4
4.5	47868	4	2	12	113	2	10	3.49075	4
4.5	47868	4	2	12	113	3	10	2.6575	4
4.5	47868	4	2	12	113	4	10	3.6605	4
4.5	47868	4	2	12	113	5	10	2.47575	4
4.5	47868	4	3	13	122	1	2	3.1708	5
4.5	47868	4	3	13	122	2	2	4.754	5
4.5	47868	4	3	13	122	3	2	3.9864	5
4.5	47868	4	3	13	122	4	2	5.5678	5
4.5	47868	4	3	13	122	5	2	2.6628	5
4.5	47868	5	1	13	129	1	9	4.0194	5
4.5	47868	5	1	13	129	2	9	3.5544	5
4.5	47868	5	1	13	129	3	9	3.6452	5
4.5	47868	5	1	13	129	4	9	3.3778	5
4.5	47868	5	1	13	129	5	9	2.653	5
4.5	47868	5	2	15	143	1	10	4.4088	5
4.5	47868	5	2	15	143	2	10	1.0504	5
4.5	47868	5	2	15	143	3	10	1.4982	5
4.5	47868	5	2	15	143	4	10	3.5096	5
4.5	47868	5	2	15	143	5	10	1.4808	5
4.5	47868	5	3	16	154	1	1	4.1706	5
4.5	47868	5	3	16	154	2	1	2.2888	5
4.5	47868	5	3	16	154	3	1	2.1182	5
4.5	47868	5	3	16	154	4	1	1.9902	5
4.5	47868	5	3	16	154	5	1	1.4302	5
4.5	60000	1	1	1	9	1	2	4.29525	4
4.5	60000	1	1	1	9	2	2	2.46125	4
4.5	60000	1	1	1	9	3	2	3.3095	4
4.5	60000	1	1	1	9	4	2	2.04675	4
4.5	60000	1	1	1	9	5	2	2.149	4
4.5	60000	1	2	2	20	1	5	1.655	5
4.5	60000	1	2	2	20	2	5	3.242	5
4.5	60000	1	2	2	20	4	5	0.7576	5
4.5	60000	1	2	2	20	5	5	1.5	5
4.5	60000	1	3	3	30	1	7	3.52033	3
4.5	60000	1	3	3	30	2	7	2.01533	3
4.5	60000	1	3	3	30	3	7	4.22467	3
4.5	60000	1	3	3	30	4	7	0.904333	3
4.5	60000	1	3	3	30	5	7	2.403	3
4.5	60000	2	1	4	39	1	6	1.9438	5
4.5	60000	2	1	4	39	2	6	0.6376	5
4.5	60000	2	1	4	39	3	6	1.8198	5
4.5	60000	2	1	4	39	4	6	0.9614	5
4.5	60000	2	1	4	39	5	6	0.533	5
4.5	60000	2	2	5	50	1	3	4.0112	5
4.5	60000	2	2	5	50	2	3	1.2018	5
4.5	60000	2	2	5	50	3	3	1.7482	5
4.5	60000	2	2	5	50	4	3	1.5002	5
4.5	60000	2	2	5	50	5	3	1.1628	5
4.5	60000	2	3	6	59	1	4	3.0852	5
4.5	60000	2	3	6	59	2	4	3.2346	5
4.5	60000	2	3	6	59	3	4	3.2172	5
4.5	60000	2	3	6	59	4	4	2.6066	5
4.5	60000	2	3	6	59	5	4	3.1726	5
4.5	60000	3	1	7	70	1	4	5.0862	5
4.5	60000	3	1	7	70	2	4	2.944	5
4.5	60000	3	1	7	70	3	4	2.5272	5
4.5	60000	3	1	7	70	4	4	3.1592	5
4.5	60000	3	1	7	70	5	4	3.149	5
4.5	60000	3	2	8	80	1	6	3.2344	5
4.5	60000	3	2	8	80	2	6	1.5366	5
4.5	60000	3	2	8	80	3	6	3.5294	5
4.5	60000	3	2	8	80	4	6	2.2114	5
4.5	60000	3	2	8	80	5	6	1.3584	5
4.5	60000	3	3	9	90	1	6	3.3934	5
4.5	60000	3	3	9	90	2	6	3.5368	5
4.5	60000	3	3	9	90	3	6	3.1492	5
4.5	60000	3	3	9	90	4	6	3.089	5
4.5	60000	3	3	9	90	5	6	2.3876	5
4.5	60000	4	1	10	100	1	4	1.2344	5
4.5	60000	4	1	10	100	2	4	0.531	5
4.5	60000	4	1	10	100	3	4	3.4184	5
4.5	60000	4	1	10	100	4	4	2.4478	5
4.5	60000	4	1	10	100	5	4	4.0098	5
4.5	60000	4	2	11	110	1	7	2.6762	5
4.5	60000	4	2	11	110	2	7	2.7676	5
4.5	60000	4	2	11	110	3	7	3.1744	5
4.5	60000	4	2	11	110	4	7	3.6746	5
4.5	60000	4	2	11	110	5	7	2.8514	5
4.5	60000	4	3	12	120	1	6	3.576	5
4.5	60000	4	3	12	120	2	6	4.5042	5
4.5	60000	4	3	12	120	3	6	1.8896	5
4.5	60000	4	3	12	120	4	6	2.8156	5
4.5	60000	4	3	12	120	5	6	3.5774	5
4.5	60000	5	1	13	130	1	4	2.436	5
4.5	60000	5	1	13	130	2	4	3.2716	5
4.5	60000	5	1	13	130	3	4	1.9842	5
4.5	60000	5	1	13	130	4	4	3.1762	5
4.5	60000	5	1	13	130	5	4	1.9478	5
4.5	60000	5	2	14	138	1	7	3.6938	5
4.5	60000	5	2	14	138	2	7	3.7524	5
4.5	60000	5	2	14	138	3	7	3.1804	5
4.5	60000	5	2	14	138	4	7	2.7268	5
4.5	60000	5	2	14	138	5	7	2.535	5
4.5	60000	5	3	15	149	1	3	5.607	5
4.5	60000	5	3	15	149	2	3	3.4386	5
4.5	60000	5	3	15	149	3	3	4.0758	5
4.5	60000	5	3	15	149	4	3	3.5816	5
4.5	60000	5	3	15	149	5	3	2.0892	5
4.5	60000	6	1	16	159	1	9	2.6492	5
4.5	60000	6	1	16	159	2	9	3.1782	5
4.5	60000	6	1	16	159	3	9	2.793	5
4.5	60000	6	1	16	159	4	9	3.8218	5
4.5	60000	6	1	16	159	5	9	3.417	5
4.5	60000	6	2	17	168	1	9	3.6416	5
4.5	60000	6	2	17	168	2	9	2.971	5
4.5	60000	6	2	17	168	3	9	2.3292	5
4.5	60000	6	2	17	168	4	9	2.5874	5
4.5	60000	6	2	17	168	5	9	1.748	5
4.5	6465	1	1	1	7	1	9	0.107	1
4.5	6465	1	1	1	7	2	9	0.359	1
4.5	6465	1	1	1	7	3	9	0.136	1
4.5	6465	1	1	1	7	4	9	0.155	1
4.5	6465	1	1	1	7	5	9	0.242	1
4.5	6465	1	2	2	19	1	9	1.589	1
4.5	6465	1	2	2	19	2	9	2.636	1
4.5	6465	1	2	2	19	4	9	0.31	1
4.5	6465	1	2	2	19	5	9	1.279	1
4.5	6465	1	3	3	27	1	9	4.128	1
4.5	6465	1	3	3	27	2	9	3.391	1
4.5	6465	1	3	3	27	3	9	0.145	1
4.5	6465	1	3	3	27	4	9	0.717	1
4.5	6465	1	3	3	27	5	9	1.773	1
4.5	6465	2	2	5	49	1	8	0.223	1
4.5	6465	2	2	5	49	2	8	0.155	1
4.5	6465	2	2	5	49	3	8	0.136	1
4.5	6465	2	2	5	49	4	8	0.116	1
4.5	6465	2	2	5	49	5	8	0.165	1
4.5	6465	2	3	7	61	1	9	2.203	3
4.5	6465	2	3	7	61	2	9	2.76467	3
4.5	6465	2	3	7	61	3	9	2.258	3
4.5	6465	2	3	7	61	4	9	2.319	3
4.5	6465	2	3	7	61	5	9	0.898	3
4.5	6465	3	1	8	73	1	10	1.23525	4
4.5	6465	3	1	8	73	2	10	1.9575	4
4.5	6465	3	1	8	73	3	10	2.498	4
4.5	6465	3	1	8	73	4	10	0.58375	4
4.5	6465	3	1	8	73	5	10	2.15625	4
4.5	6465	3	3	10	97	1	7	0.116	1
4.5	6465	3	3	10	97	2	7	0.155	1
4.5	6465	3	3	10	97	3	7	0.136	1
4.5	6465	3	3	10	97	4	7	0.242	1
4.5	6465	3	3	10	97	5	7	0.165	1
4.5	6465	4	1	11	107	1	9	4.409	1
4.5	6465	4	1	11	107	2	9	4.467	1
4.5	6465	4	1	11	107	3	9	0.107	1
4.5	6465	4	1	11	107	4	9	0.233	1
4.5	6465	4	1	11	107	5	9	0.533	1
4.5	6465	4	2	12	116	1	9	0.868667	3
4.5	6465	4	2	12	116	2	9	2.60967	3
4.5	6465	4	2	12	116	3	9	3.35267	3
4.5	6465	4	2	12	116	4	9	2.13833	3
4.5	6465	4	2	12	116	5	9	2.177	3
4.5	6465	5	2	15	146	1	1	0.42175	4
4.5	6465	5	2	15	146	2	1	0.114	4
4.5	6465	5	2	15	146	3	1	0.17675	4
4.5	6465	5	2	15	146	4	1	0.16725	4
4.5	6465	5	2	15	146	5	1	0.298	4
4.5	6465	5	3	16	156	1	4	0.21075	4
4.5	6465	5	3	16	156	2	4	1.502	4
4.5	6465	5	3	16	156	3	4	0.5815	4
4.5	6465	5	3	16	156	4	4	0.6905	4
4.5	6465	5	3	16	156	5	4	0.18375	4
9.5	12242	2	1	4	35	1	1	1.0855	4
9.5	12242	2	1	4	35	2	1	0.811	4
9.5	12242	2	1	4	35	3	1	1.94175	4
9.5	12242	2	1	4	35	4	1	0.272	4
9.5	12242	2	1	4	35	5	1	2.6075	4
9.5	12242	2	2	5	47	1	9	3.6528	5
9.5	12242	2	2	5	47	2	9	2.063	5
9.5	12242	2	2	5	47	3	9	1.6756	5
9.5	12242	2	2	5	47	4	9	0.7194	5
9.5	12242	2	2	5	47	5	9	0.6776	5
9.5	12242	2	3	6	57	1	4	2.8608	5
9.5	12242	2	3	6	57	2	4	1.395	5
9.5	12242	2	3	6	57	3	4	1.5268	5
9.5	12242	2	3	6	57	4	4	0.733	5
9.5	12242	2	3	6	57	5	4	2.3932	5
9.5	12242	3	1	7	68	1	8	4.67075	4
9.5	12242	3	1	7	68	2	8	2.767	4
9.5	12242	3	1	7	68	3	8	2.00625	4
9.5	12242	3	1	7	68	4	8	1.77025	4
9.5	12242	3	1	7	68	5	8	2.33525	4
9.5	12242	3	2	9	82	1	7	1.80967	3
9.5	12242	3	2	9	82	2	7	0.305333	3
9.5	12242	3	2	9	82	3	7	0.973333	3
9.5	12242	3	2	9	82	4	7	1.807	3
9.5	12242	3	2	9	82	5	7	0.155667	3
9.5	12242	3	3	10	94	1	6	3.08533	3
9.5	12242	3	3	10	94	2	6	0.318333	3
9.5	12242	3	3	10	94	3	6	2.36933	3
9.5	12242	3	3	10	94	4	6	1.25333	3
9.5	12242	3	3	10	94	5	6	0.410333	3
9.5	12242	4	1	11	104	1	9	1.69	5
9.5	12242	4	1	11	104	2	9	2.6048	5
9.5	12242	4	1	11	104	3	9	1.7712	5
9.5	12242	4	1	11	104	4	9	1.6474	5
9.5	12242	4	1	11	104	5	9	2.0312	5
9.5	12242	5	1	14	132	1	9	2.95533	3
9.5	12242	5	1	14	132	2	9	3.02633	3
9.5	12242	5	1	14	132	3	9	2.42267	3
9.5	12242	5	1	14	132	4	9	1.86033	3
9.5	12242	5	1	14	132	5	9	2.555	3
9.5	12242	6	1	17	161	1	4	0.189	2
9.5	12242	6	1	17	161	2	4	0.1065	2
9.5	12242	6	1	17	161	3	4	0.906	2
9.5	12242	6	1	17	161	4	4	1.9285	2
9.5	12242	6	1	17	161	5	4	2.9115	2
9.5	16137	1	1	1	5	1	6	2.276	4
9.5	16137	1	1	1	5	2	6	2.71725	4
9.5	16137	1	1	1	5	3	6	1.6745	4
9.5	16137	1	1	1	5	4	6	1.5575	4
9.5	16137	1	1	1	5	5	6	2.1375	4
9.5	16137	1	2	2	18	1	4	2.26467	3
9.5	16137	1	2	2	18	2	4	2.41733	3
9.5	16137	1	2	2	18	3	4	2.64633	3
9.5	16137	1	2	2	18	4	4	1.22467	3
9.5	16137	1	2	2	18	5	4	1.34533	3
9.5	16137	2	1	4	37	1	9	2.1515	2
9.5	16137	2	1	4	37	2	9	5.6775	2
9.5	16137	2	1	4	37	3	9	3.0965	2
9.5	16137	2	1	4	37	4	9	3.273	2
9.5	16137	2	1	4	37	5	9	5.1565	2
9.5	16137	3	1	8	72	1	9	2.46925	4
9.5	16137	3	1	8	72	2	9	2.61375	4
9.5	16137	3	1	8	72	3	9	1.5625	4
9.5	16137	3	1	8	72	4	9	0.6585	4
9.5	16137	3	1	8	72	5	9	1.34075	4
9.5	16137	3	2	9	84	1	3	3.69775	4
9.5	16137	3	2	9	84	2	3	2.7435	4
9.5	16137	3	2	9	84	3	3	1.80575	4
9.5	16137	3	2	9	84	4	3	1.739	4
9.5	16137	3	2	9	84	5	3	2.54525	4
9.5	16137	3	3	10	96	1	9	3.478	4
9.5	16137	3	3	10	96	2	9	2.88875	4
9.5	16137	3	3	10	96	3	9	2.83575	4
9.5	16137	3	3	10	96	4	9	2.54075	4
9.5	16137	3	3	10	96	5	9	2.1685	4
9.5	16137	4	1	11	106	1	6	2.05733	3
9.5	16137	4	1	11	106	2	6	0.872	3
9.5	16137	4	1	11	106	3	6	1.07233	3
9.5	16137	4	1	11	106	4	6	0.798	3
9.5	16137	4	1	11	106	5	6	1.838	3
9.5	16137	4	2	12	115	1	9	3.95625	4
9.5	16137	4	2	12	115	2	9	3.51075	4
9.5	16137	4	2	12	115	3	9	3.96125	4
9.5	16137	4	2	12	115	4	9	3.99775	4
9.5	16137	4	2	12	115	5	9	3.045	4
9.5	16137	4	3	13	124	1	4	1.442	5
9.5	16137	4	3	13	124	2	4	2.9398	5
9.5	16137	4	3	13	124	3	4	2.4904	5
9.5	16137	4	3	13	124	4	4	1.6628	5
9.5	16137	4	3	13	124	5	4	2.7152	5
9.5	16137	5	1	14	133	1	1	2.694	5
9.5	16137	5	1	14	133	2	1	3.1588	5
9.5	16137	5	1	14	133	3	1	3.0544	5
9.5	16137	5	1	14	133	4	1	3.0352	5
9.5	16137	5	1	14	133	5	1	3.3274	5
9.5	16137	5	2	15	145	1	9	4.2328	5
9.5	16137	5	2	15	145	2	9	1.8102	5
9.5	16137	5	2	15	145	3	9	0.9884	5
9.5	16137	5	2	15	145	4	9	1.4442	5
9.5	16137	5	2	15	145	5	9	2.8724	5
9.5	16137	5	3	16	155	1	10	5.5974	5
9.5	16137	5	3	16	155	2	10	3.4076	5
9.5	16137	5	3	16	155	3	10	4.6612	5
9.5	16137	5	3	16	155	4	10	3.4422	5
9.5	16137	5	3	16	155	5	10	3.2292	5
9.5	22924	1	1	1	4	1	2	3.273	1
9.5	22924	1	1	1	4	2	2	0.296	1
9.5	22924	1	1	1	4	3	2	1.021	1
9.5	22924	1	1	1	4	4	2	1.174	1
9.5	22924	1	1	1	4	5	2	0.229	1
9.5	22924	1	2	2	17	1	8	4.35733	3
9.5	22924	1	2	2	17	2	8	3.28567	3
9.5	22924	1	2	2	17	3	8	3.17733	3
9.5	22924	1	2	2	17	4	8	2.71	3
9.5	22924	1	2	2	17	5	8	1.04333	3
9.5	22924	2	1	4	36	1	6	1.534	4
9.5	22924	2	1	4	36	2	6	3.45175	4
9.5	22924	2	1	4	36	3	6	2.8245	4
9.5	22924	2	1	4	36	4	6	1.6675	4
9.5	22924	2	1	4	36	5	6	2.364	4
9.5	22924	2	2	5	48	1	5	1.98467	3
9.5	22924	2	2	5	48	2	5	2.287	3
9.5	22924	2	2	5	48	3	5	1.20233	3
9.5	22924	2	2	5	48	4	5	1.04667	3
9.5	22924	2	2	5	48	5	5	2.411	3
9.5	22924	2	3	6	58	1	7	1.5125	4
9.5	22924	2	3	6	58	2	7	1.41725	4
9.5	22924	2	3	6	58	3	7	2.01825	4
9.5	22924	2	3	6	58	4	7	1.3575	4
9.5	22924	2	3	6	58	5	7	0.68475	4
9.5	22924	3	1	8	71	1	6	2.0688	5
9.5	22924	3	1	8	71	2	6	3.1584	5
9.5	22924	3	1	8	71	3	6	1.3818	5
9.5	22924	3	1	8	71	4	6	1.2634	5
9.5	22924	3	1	8	71	5	6	2.9042	5
9.5	22924	3	2	9	83	1	10	1.1355	2
9.5	22924	3	2	9	83	2	10	0.897	2
9.5	22924	3	2	9	83	3	10	0.854	2
9.5	22924	3	2	9	83	4	10	0.811	2
9.5	22924	3	2	9	83	5	10	0.5345	2
9.5	22924	3	3	10	95	1	2	3.655	1
9.5	22924	3	3	10	95	2	2	3.664	1
9.5	22924	3	3	10	95	3	2	0.401	1
9.5	22924	3	3	10	95	4	2	5.725	1
9.5	22924	3	3	10	95	5	2	2.805	1
9.5	22924	4	1	11	105	1	2	3.1345	2
9.5	22924	4	1	11	105	2	2	1.9525	2
9.5	22924	4	1	11	105	3	2	2.4515	2
9.5	22924	4	1	11	105	4	2	1.4825	2
9.5	22924	4	1	11	105	5	2	2.9025	2
9.5	22924	6	1	17	162	1	9	2.97167	3
9.5	22924	6	1	17	162	2	9	3.18833	3
9.5	22924	6	1	17	162	3	9	1.45367	3
9.5	22924	6	1	17	162	4	9	2.59067	3
9.5	22924	6	1	17	162	5	9	1.108	3
9.5	24617	1	1	2	11	1	9	1.145	3
9.5	24617	1	1	2	11	2	9	1.22133	3
9.5	24617	1	1	2	11	3	9	0.311667	3
9.5	24617	1	1	2	11	4	9	0.327667	3
9.5	24617	1	1	2	11	5	9	0.842667	3
9.5	24617	2	1	5	41	1	6	1.31925	4
9.5	24617	2	1	5	41	2	6	1.41725	4
9.5	24617	2	1	5	41	3	6	0.78025	4
9.5	24617	2	1	5	41	4	6	0.601	4
9.5	24617	2	1	5	41	5	6	0.1885	4
9.5	24617	2	2	5	41	1	6	4.866	1
9.5	24617	2	2	5	41	2	6	2.223	1
9.5	24617	2	2	5	41	3	6	1.994	1
9.5	24617	2	2	5	41	4	6	2.595	1
9.5	24617	2	2	5	41	5	6	0.906	1
9.5	24617	2	2	6	52	1	1	2.8935	4
9.5	24617	2	2	6	52	2	1	2.0705	4
9.5	24617	2	2	6	52	3	1	2.068	4
9.5	24617	2	2	6	52	4	1	2.3305	4
9.5	24617	2	2	6	52	5	1	1.96825	4
9.5	24617	2	3	7	62	1	10	2.9985	4
9.5	24617	2	3	7	62	2	10	1.524	4
9.5	24617	2	3	7	62	3	10	1.25	4
9.5	24617	2	3	7	62	4	10	1.5505	4
9.5	24617	2	3	7	62	5	10	1.417	4
9.5	24617	3	1	8	75	1	1	1.8795	4
9.5	24617	3	1	8	75	2	1	2.69075	4
9.5	24617	3	1	8	75	3	1	1.91075	4
9.5	24617	3	1	8	75	4	1	1.61025	4
9.5	24617	3	1	8	75	5	1	0.959	4
9.5	24617	3	2	9	86	1	2	3.868	3
9.5	24617	3	2	9	86	2	2	2.26467	3
9.5	24617	3	2	9	86	3	2	2.198	3
9.5	24617	3	2	9	86	4	2	1.07833	3
9.5	24617	3	2	9	86	5	2	0.979667	3
9.5	24617	4	1	11	108	1	7	4.1425	2
9.5	24617	4	1	11	108	2	7	2.897	2
9.5	24617	4	1	11	108	3	7	1.3955	2
9.5	24617	4	1	11	108	4	7	1.1775	2
9.5	24617	4	1	11	108	5	7	0.591	2
9.5	24617	4	2	12	118	1	7	3.86	3
9.5	24617	4	2	12	118	2	7	3.728	3
9.5	24617	4	2	12	118	3	7	2.55833	3
9.5	24617	4	2	12	118	4	7	3.96	3
9.5	24617	4	2	12	118	5	7	2.04767	3
9.5	24617	5	1	14	135	1	3	4.1608	5
9.5	24617	5	1	14	135	2	3	1.6782	5
9.5	24617	5	1	14	135	3	3	2.3006	5
9.5	24617	5	1	14	135	4	3	3.1162	5
9.5	24617	5	1	14	135	5	3	1.9536	5
9.5	24617	5	2	15	147	1	8	2.8178	5
9.5	24617	5	2	15	147	2	8	2.0484	5
9.5	24617	5	2	15	147	3	8	2.8662	5
9.5	24617	5	2	15	147	4	8	1.4108	5
9.5	24617	5	2	15	147	5	8	1.382	5
9.5	24617	6	1	17	163	1	1	3.524	3
9.5	24617	6	1	17	163	2	1	0.594333	3
9.5	24617	6	1	17	163	3	1	0.187333	3
9.5	24617	6	1	17	163	4	1	0.882	3
9.5	24617	6	1	17	163	5	1	0.155	3
9.5	24617	6	2	17	164	1	7	3.4715	4
9.5	24617	6	2	17	164	2	7	1.473	4
9.5	24617	6	2	17	164	3	7	1.94275	4
9.5	24617	6	2	17	164	4	7	1.32	4
9.5	24617	6	2	17	164	5	7	1.45375	4
9.5	24617	6	3	17	165	1	10	4.283	5
9.5	24617	6	3	17	165	2	10	2.9204	5
9.5	24617	6	3	17	165	3	10	0.717	5
9.5	24617	6	3	17	165	4	10	1.5892	5
9.5	24617	6	3	17	165	5	10	1.7754	5
9.5	25406	1	1	1	2	1	1	2.91025	4
9.5	25406	1	1	1	2	2	1	3.817	4
9.5	25406	1	1	1	2	3	1	1.98475	4
9.5	25406	1	1	1	2	4	1	1.84175	4
9.5	25406	1	1	1	2	5	1	2.011	4
9.5	25406	1	2	2	14	1	10	1.74125	4
9.5	25406	1	2	2	14	2	10	1.794	4
9.5	25406	1	2	2	14	3	10	0.67525	4
9.5	25406	1	2	2	14	4	10	1.257	4
9.5	25406	1	2	2	14	5	10	2.18525	4
9.5	25406	1	3	3	24	1	1	2.44025	4
9.5	25406	1	3	3	24	2	1	2.588	4
9.5	25406	1	3	3	24	3	1	4.76625	4
9.5	25406	1	3	3	24	4	1	4.2345	4
9.5	25406	1	3	3	24	5	1	2.104	4
9.5	25406	2	1	4	32	1	10	2.465	3
9.5	25406	2	1	4	32	2	10	2.42667	3
9.5	25406	2	1	4	32	3	10	2.815	3
9.5	25406	2	1	4	32	4	10	5.811	3
9.5	25406	2	1	4	32	5	10	4.561	3
9.5	25406	2	2	5	44	1	8	2.87925	4
9.5	25406	2	2	5	44	2	8	3.3015	4
9.5	25406	2	2	5	44	3	8	2.834	4
9.5	25406	2	2	5	44	4	8	2.34025	4
9.5	25406	2	2	5	44	5	8	1.3695	4
9.5	25406	3	1	7	65	1	9	3.9435	4
9.5	25406	3	1	7	65	2	9	1.10925	4
9.5	25406	3	1	7	65	3	9	0.95175	4
9.5	25406	3	1	7	65	4	9	1.67475	4
9.5	25406	3	1	7	65	5	9	1.57925	4
9.5	25406	3	1	8	78	1	3	5.916	1
9.5	25406	3	1	8	78	2	3	5.878	1
9.5	25406	3	1	8	78	3	3	5.782	1
9.5	25406	3	2	8	78	1	3	3.73825	4
9.5	25406	3	2	8	78	2	3	4.42275	4
9.5	25406	3	2	8	78	3	3	1.64125	4
9.5	25406	3	2	8	78	4	3	3.4482	5
9.5	25406	3	2	8	78	5	3	2.9178	5
9.5	25406	3	3	10	91	1	3	3.0288	5
9.5	25406	3	3	10	91	2	3	2.5438	5
9.5	25406	3	3	10	91	3	3	3.731	5
9.5	25406	3	3	10	91	4	3	3.5096	5
9.5	25406	3	3	10	91	5	3	4.0154	5
9.5	25406	4	1	11	101	1	10	3.17625	4
9.5	25406	4	1	11	101	2	10	2.86575	4
9.5	25406	4	1	11	101	3	10	2.7235	4
9.5	25406	4	1	11	101	4	10	1.30325	4
9.5	25406	4	1	11	101	5	10	0.40475	4
9.5	25406	4	2	12	112	1	10	3.5896	5
9.5	25406	4	2	12	112	2	10	2.7002	5
9.5	25406	4	2	12	112	3	10	2.6842	5
9.5	25406	4	2	12	112	4	10	3.1424	5
9.5	25406	4	2	12	112	5	10	2.0892	5
9.5	25406	4	3	13	121	1	7	2.02525	4
9.5	25406	4	3	13	121	2	7	2.50225	4
9.5	25406	4	3	13	121	3	7	2.512	4
9.5	25406	4	3	13	121	4	7	1.4415	4
9.5	25406	4	3	13	121	5	7	3.193	4
9.5	25406	5	1	13	128	1	9	4.71567	3
9.5	25406	5	1	13	128	2	9	1.78967	3
9.5	25406	5	1	13	128	3	9	3.23633	3
9.5	25406	5	1	13	128	4	9	2.051	3
9.5	25406	5	1	13	128	5	9	2.47167	3
9.5	25406	5	2	15	142	1	3	2.0504	5
9.5	25406	5	2	15	142	2	3	3.004	5
9.5	25406	5	2	15	142	3	3	2.6046	5
9.5	25406	5	2	15	142	4	3	3.1336	5
9.5	25406	5	2	15	142	5	3	3.2888	5
9.5	25406	5	3	16	153	1	7	3.50775	4
9.5	25406	5	3	16	153	2	7	3.1275	4
9.5	25406	5	3	16	153	3	7	3.49575	4
9.5	25406	5	3	16	153	4	7	2.47825	4
9.5	25406	5	3	16	153	5	7	1.926	4
9.5	26035	1	1	1	1	1	5	2.03475	4
9.5	26035	1	1	1	1	2	5	1.25	4
9.5	26035	1	1	1	1	3	5	1.1355	4
9.5	26035	1	1	1	1	4	5	1.14475	4
9.5	26035	1	1	1	1	5	5	0.96375	4
9.5	26035	1	1	1	4	1	2	0.134	1
9.5	26035	1	1	1	4	2	2	4.351	1
9.5	26035	1	1	1	4	3	2	0.611	1
9.5	26035	1	1	1	4	4	2	4.647	1
9.5	26035	1	1	1	4	5	2	4.094	1
9.5	26035	1	2	2	13	1	5	0.843	3
9.5	26035	1	2	2	13	2	5	3.69567	3
9.5	26035	1	2	2	13	3	5	0.951667	3
9.5	26035	1	2	2	13	4	5	2.28033	3
9.5	26035	1	2	2	13	5	5	2.89767	3
9.5	26035	1	3	3	23	1	7	0.5965	4
9.5	26035	1	3	3	23	2	7	1.529	4
9.5	26035	1	3	3	23	3	7	2.896	4
9.5	26035	1	3	3	23	4	7	0.451	4
9.5	26035	1	3	3	23	5	7	1.1975	4
9.5	26035	2	1	4	31	1	2	4.13625	4
9.5	26035	2	1	4	31	2	2	2.853	4
9.5	26035	2	1	4	31	3	2	3.9335	4
9.5	26035	2	1	4	31	4	2	4.3415	4
9.5	26035	2	1	4	31	5	2	2.765	4
9.5	26035	2	2	5	43	1	3	3.0612	5
9.5	26035	2	2	5	43	2	3	4.437	5
9.5	26035	2	2	5	43	3	3	2.2978	5
9.5	26035	2	2	5	43	4	3	3.2748	5
9.5	26035	2	2	5	43	5	3	2.7766	5
9.5	26035	2	3	6	54	1	10	1.71433	3
9.5	26035	2	3	6	54	2	10	2.36633	3
9.5	26035	2	3	6	54	3	10	4.55467	3
9.5	26035	2	3	6	54	4	10	3.04367	3
9.5	26035	2	3	6	54	5	10	2.33133	3
9.5	26035	3	1	7	64	1	1	3.752	5
9.5	26035	3	1	7	64	2	1	2.107	5
9.5	26035	3	1	7	64	3	1	2.0248	5
9.5	26035	3	1	7	64	4	1	4.0362	5
9.5	26035	3	1	7	64	5	1	1.9504	5
9.5	26035	3	2	8	77	1	8	2.6966	5
9.5	26035	3	2	8	77	2	8	2.0194	5
9.5	26035	3	2	8	77	3	8	0.8284	5
9.5	26035	3	2	8	77	4	8	1.937	5
9.5	26035	3	2	8	77	5	8	1.7864	5
9.5	26035	3	3	9	88	1	8	3.833	4
9.5	26035	3	3	9	88	2	8	4.0195	4
9.5	26035	3	3	9	88	3	8	2.28775	4
9.5	26035	3	3	9	88	4	8	3.10125	4
9.5	26035	3	3	9	88	5	8	2.7885	4
9.5	26035	4	1	10	98	1	5	4.532	1
9.5	26035	4	1	10	98	2	5	4.542	1
9.5	26035	4	1	10	98	3	5	1.221	1
9.5	26035	4	1	10	98	4	5	0.582	1
9.5	26035	4	1	10	98	5	5	0.267	1
9.5	26035	5	1	13	127	1	2	2.456	5
9.5	26035	5	1	13	127	2	2	2.723	5
9.5	26035	5	1	13	127	3	2	3.2114	5
9.5	26035	5	1	13	127	4	2	2.6904	5
9.5	26035	5	1	13	127	5	2	2.977	5
9.5	26035	5	2	15	141	1	10	2.5834	5
9.5	26035	5	2	15	141	2	10	2.812	5
9.5	26035	5	2	15	141	3	10	2.8146	5
9.5	26035	5	2	15	141	4	10	2.7576	5
9.5	26035	5	2	15	141	5	10	1.442	5
9.5	26035	5	3	16	152	1	3	2.6434	5
9.5	26035	5	3	16	152	2	3	1.9884	5
9.5	26035	5	3	16	152	3	3	2.2774	5
9.5	26035	5	3	16	152	4	3	2.7266	5
9.5	26035	5	3	16	152	5	3	1.9728	5
9.5	41259	1	1	2	12	1	2	2.264	4
9.5	41259	1	1	2	12	2	2	2.12525	4
9.5	41259	1	1	2	12	3	2	0.525	4
9.5	41259	1	1	2	12	4	2	0.5775	4
9.5	41259	1	1	2	12	5	2	0.24825	4
9.5	41259	1	2	3	22	1	5	1.30025	4
9.5	41259	1	2	3	22	2	5	1.59575	4
9.5	41259	1	2	3	22	3	5	1.071	4
9.5	41259	1	2	3	22	4	5	1.96325	4
9.5	41259	1	2	3	22	5	5	1.88925	4
9.5	41259	1	3	3	29	1	9	3.028	3
9.5	41259	1	3	3	29	2	9	1.11633	3
9.5	41259	1	3	3	29	3	9	1.77833	3
9.5	41259	1	3	3	29	4	9	0.973333	3
9.5	41259	1	3	3	29	5	9	2.03567	3
9.5	41259	2	1	5	42	1	10	2.60975	4
9.5	41259	2	1	5	42	2	10	1.80375	4
9.5	41259	2	1	5	42	3	10	0.75375	4
9.5	41259	2	1	5	42	4	10	1.6915	4
9.5	41259	2	1	5	42	5	10	0.97775	4
9.5	41259	2	2	6	53	1	6	0.2292	5
9.5	41259	2	2	6	53	2	6	0.5535	4
9.5	41259	2	2	6	53	3	6	1.1564	5
9.5	41259	2	2	6	53	4	6	0.8912	5
9.5	41259	2	2	6	53	5	6	1.138	4
9.5	41259	2	3	6	53	2	6	4.876	1
9.5	41259	2	3	6	53	5	6	0.115	1
9.5	41259	2	3	7	63	1	5	0.876	5
9.5	41259	2	3	7	63	2	5	2.2596	5
9.5	41259	2	3	7	63	3	5	3.1644	5
9.5	41259	2	3	7	63	4	5	1.0304	5
9.5	41259	2	3	7	63	5	5	1.1758	5
9.5	41259	3	1	8	76	1	4	2.605	4
9.5	41259	3	1	8	76	2	4	2.223	4
9.5	41259	3	1	8	76	3	4	0.56525	4
9.5	41259	3	1	8	76	4	4	1.55075	4
9.5	41259	3	1	8	76	5	4	1.8225	4
9.5	41259	3	2	9	87	1	5	2.8505	4
9.5	41259	3	2	9	87	2	5	0.675	4
9.5	41259	3	2	9	87	3	5	0.909	4
9.5	41259	3	2	9	87	4	5	0.28875	4
9.5	41259	3	2	9	87	5	5	1.40275	4
9.5	41259	4	2	12	111	1	8	3.1918	5
9.5	41259	4	2	12	111	2	8	2.3682	5
9.5	41259	4	2	12	111	3	8	2.4592	5
9.5	41259	4	2	12	111	4	8	3.8856	5
9.5	41259	4	2	12	111	5	8	1.6956	5
9.5	41259	4	2	12	119	1	5	4.657	5
9.5	41259	4	2	12	119	2	5	3.2518	5
9.5	41259	4	2	12	119	3	5	3.285	5
9.5	41259	4	2	12	119	4	5	3.469	5
9.5	41259	4	2	12	119	5	5	3.2368	5
9.5	41259	4	3	13	126	1	5	3.225	5
9.5	41259	4	3	13	126	2	5	2.3932	5
9.5	41259	4	3	13	126	3	5	1.6726	5
9.5	41259	4	3	13	126	4	5	2.0948	5
9.5	41259	4	3	13	126	5	5	1.7792	5
9.5	41259	5	1	14	136	1	10	2.70367	3
9.5	41259	5	1	14	136	2	10	1.35667	3
9.5	41259	5	1	14	136	3	10	0.242333	3
9.5	41259	5	1	14	136	4	10	1.25	3
9.5	41259	5	1	14	136	5	10	2.038	3
9.5	41259	5	3	16	151	1	1	1.87	3
9.5	41259	5	3	16	151	2	1	0.426333	3
9.5	41259	5	3	16	151	3	1	0.688333	3
9.5	41259	5	3	16	151	4	1	2.122	3
9.5	41259	5	3	16	151	5	1	0.949667	3
9.5	44825	1	1	1	6	1	9	3.8378	5
9.5	44825	1	1	1	6	2	9	1.5326	5
9.5	44825	1	1	1	6	3	9	1.2574	5
9.5	44825	1	1	1	6	4	9	0.9922	5
9.5	44825	1	1	1	6	5	9	0.9908	5
9.5	44825	1	2	3	21	1	10	1.2084	5
9.5	44825	1	2	3	21	2	10	1.2234	5
9.5	44825	1	2	3	21	3	10	1.666	5
9.5	44825	1	2	3	21	4	10	0.4866	5
9.5	44825	1	2	3	21	5	10	1.6392	5
9.5	44825	1	3	3	28	1	6	2.0954	5
9.5	44825	1	3	3	28	2	6	3.8662	5
9.5	44825	1	3	3	28	3	6	1.979	5
9.5	44825	1	3	3	28	4	6	1.3226	5
9.5	44825	1	3	3	28	5	6	2.0686	5
9.5	44825	2	1	4	38	1	5	4.3454	5
9.5	44825	2	1	4	38	2	5	1.0362	5
9.5	44825	2	1	4	38	3	5	2.2194	5
9.5	44825	2	1	4	38	4	5	1.1794	5
9.5	44825	2	1	4	38	5	5	1.0708	5
9.5	44825	2	2	6	51	1	8	3.4542	5
9.5	44825	2	2	6	51	2	8	3.63	5
9.5	44825	2	2	6	51	3	8	4.4922	5
9.5	44825	2	2	6	51	4	8	2.979	5
9.5	44825	2	2	6	51	5	8	1.9426	5
9.5	44825	2	3	7	61	1	7	1.773	5
9.5	44825	2	3	7	61	2	7	1.0572	5
9.5	44825	2	3	7	61	3	7	0.8188	5
9.5	44825	2	3	7	61	4	7	1.773	5
9.5	44825	2	3	7	61	5	7	1.6624	5
9.5	44825	3	1	8	74	1	10	2.4026	5
9.5	44825	3	1	8	74	2	10	1.6354	5
9.5	44825	3	1	8	74	3	10	1.4638	5
9.5	44825	3	1	8	74	4	10	0.8112	5
9.5	44825	3	1	8	74	5	10	0.8836	5
9.5	44825	3	2	9	85	1	9	1.22125	4
9.5	44825	3	2	9	85	2	9	1.65325	4
9.5	44825	3	2	9	85	3	9	1.324	4
9.5	44825	3	2	9	85	4	9	0.99475	4
9.5	44825	3	2	9	85	5	9	0.61075	4
9.5	44825	3	3	10	97	1	6	1.5555	2
9.5	44825	3	3	10	97	1	8	4.21767	3
9.5	44825	3	3	10	97	2	6	0.21	2
9.5	44825	3	3	10	97	2	8	4.05533	3
9.5	44825	3	3	10	97	3	6	0.243	2
9.5	44825	3	3	10	97	3	8	3.28267	3
9.5	44825	3	3	10	97	4	6	0.205	2
9.5	44825	3	3	10	97	4	8	2.147	3
9.5	44825	3	3	10	97	5	6	0.124	2
9.5	44825	3	3	10	97	5	8	4.13167	3
9.5	44825	4	1	11	107	1	8	4.191	4
9.5	44825	4	1	11	107	2	8	3.9655	4
9.5	44825	4	1	11	107	3	8	3.973	4
9.5	44825	4	1	11	107	4	8	2.7155	4
9.5	44825	4	1	11	107	5	8	2.4175	4
9.5	44825	4	2	12	117	1	4	3.1452	5
9.5	44825	4	2	12	117	2	4	2.5326	5
9.5	44825	4	2	12	117	3	4	1.6164	5
9.5	44825	4	2	12	117	4	4	2.7364	5
9.5	44825	4	2	12	117	5	4	2.5018	5
9.5	44825	4	3	13	125	1	8	4.248	5
9.5	44825	4	3	13	125	2	8	3.587	5
9.5	44825	4	3	13	125	3	8	3.2888	5
9.5	44825	4	3	13	125	4	8	3.7634	5
9.5	44825	4	3	13	125	5	8	3.4904	5
9.5	44825	5	1	14	134	1	7	1.9302	5
9.5	44825	5	1	14	134	2	7	3.0622	5
9.5	44825	5	1	14	134	3	7	1.9904	5
9.5	44825	5	1	14	134	4	7	1.4748	5
9.5	44825	5	1	14	134	5	7	2.9938	5
9.5	44825	5	2	15	146	1	5	2.0234	5
9.5	44825	5	2	15	146	2	5	2.3972	5
9.5	44825	5	2	15	146	3	5	2.8916	5
9.5	44825	5	2	15	146	4	5	3.0194	5
9.5	44825	5	2	15	146	5	5	2.2482	5
9.5	44825	5	3	16	156	1	8	4.7326	5
9.5	44825	5	3	16	156	2	8	2.275	5
9.5	44825	5	3	16	156	3	8	2.5038	5
9.5	44825	5	3	16	156	4	8	2.6452	5
9.5	44825	5	3	16	156	5	8	2.9224	5
9.5	45345	1	2	2	16	1	3	4.33833	3
9.5	45345	1	2	2	16	2	3	2.398	3
9.5	45345	1	2	2	16	3	3	2.274	3
9.5	45345	1	2	2	16	4	3	2.71633	3
9.5	45345	1	2	2	16	5	3	1.61567	3
9.5	45345	1	3	3	26	1	8	2.74825	4
9.5	45345	1	3	3	26	2	8	2.50475	4
9.5	45345	1	3	3	26	3	8	2.6025	4
9.5	45345	1	3	3	26	4	8	0.9115	4
9.5	45345	1	3	3	26	5	8	1.94425	4
9.5	45345	2	1	4	34	1	8	1.9122	5
9.5	45345	2	1	4	34	2	8	0.8496	5
9.5	45345	2	1	4	34	3	8	1.6298	5
9.5	45345	2	1	4	34	4	8	2.1394	5
9.5	45345	2	1	4	34	5	8	1.3092	5
9.5	45345	2	2	5	46	1	1	2.77425	4
9.5	45345	2	2	5	46	2	1	2.784	4
9.5	45345	2	2	5	46	3	1	2.617	4
9.5	45345	2	2	5	46	4	1	0.83975	4
9.5	45345	2	2	5	46	5	1	1.96575	4
9.5	45345	2	3	6	56	1	9	0.217	4
9.5	45345	2	3	6	56	2	9	0.74675	4
9.5	45345	2	3	6	56	3	9	0.22675	4
9.5	45345	2	3	6	56	4	9	0.15975	4
9.5	45345	2	3	6	56	5	9	0.5965	4
9.5	45345	3	1	7	67	1	6	3.19675	4
9.5	45345	3	1	7	67	2	6	2.345	4
9.5	45345	3	1	7	67	3	6	1.52925	4
9.5	45345	3	1	7	67	4	6	1.0115	4
9.5	45345	3	1	7	67	5	6	1.95375	4
9.5	45345	3	2	9	81	1	1	2.2118	5
9.5	45345	3	2	9	81	2	1	1.46	5
9.5	45345	3	2	9	81	3	1	1.5268	5
9.5	45345	3	2	9	81	4	1	2.0246	5
9.5	45345	3	2	9	81	5	1	2.3724	5
9.5	45345	3	3	10	93	1	10	3.8226	5
9.5	45345	3	3	10	93	2	10	2.6088	5
9.5	45345	3	3	10	93	3	10	3.8742	5
9.5	45345	3	3	10	93	4	10	4.29	5
9.5	45345	3	3	10	93	5	10	3.5284	5
9.5	45345	4	1	11	103	1	4	2.2032	5
9.5	45345	4	1	11	103	2	4	3.1572	5
9.5	45345	4	1	11	103	3	4	1.529	5
9.5	45345	4	1	11	103	4	4	1.6452	5
9.5	45345	4	1	11	103	5	4	1.6278	5
9.5	45345	4	2	12	114	1	6	1.77575	4
9.5	45345	4	2	12	114	2	6	2.105	4
9.5	45345	4	2	12	114	3	6	1.3515	4
9.5	45345	4	2	12	114	4	6	2.70125	4
9.5	45345	4	2	12	114	5	6	3.188	4
9.5	45345	4	3	13	123	1	1	0.965667	3
9.5	45345	4	3	13	123	2	1	0.151667	3
9.5	45345	4	3	13	123	3	1	0.261667	3
9.5	45345	4	3	13	123	4	1	0.691333	3
9.5	45345	4	3	13	123	5	1	0.452333	3
9.5	45345	5	1	14	131	1	5	2.98425	4
9.5	45345	5	1	14	131	2	5	1.55525	4
9.5	45345	5	1	14	131	3	5	1.107	4
9.5	45345	5	1	14	131	4	5	1.3205	4
9.5	45345	5	1	14	131	5	5	0.49925	4
9.5	45345	5	2	15	144	1	7	3.504	2
9.5	45345	5	2	15	144	2	7	3.3235	2
9.5	45345	5	2	15	144	3	7	3.198	2
9.5	45345	5	2	15	144	4	7	1.623	2
9.5	45345	5	2	15	144	5	7	0.8285	2
9.5	45345	6	1	16	157	1	5	1.94525	4
9.5	45345	6	1	16	157	2	5	2.6115	4
9.5	45345	6	1	16	157	3	5	2.2235	4
9.5	45345	6	1	16	157	4	5	1.393	4
9.5	45345	6	1	16	157	5	5	1.4825	4
9.5	45345	6	2	17	166	1	2	4.261	3
9.5	45345	6	2	17	166	2	2	2.57167	3
9.5	45345	6	2	17	166	3	2	3.32433	3
9.5	45345	6	2	17	166	4	2	3.23	3
9.5	45345	6	2	17	166	5	2	4.87733	3
9.5	45345	6	3	17	167	1	5	3.708	3
9.5	45345	6	3	17	167	2	5	5.84967	3
9.5	45345	6	3	17	167	3	5	5.546	3
9.5	45345	6	3	17	167	4	5	3.48833	3
9.5	45345	6	3	17	167	5	5	0.823667	3
9.5	47868	1	1	1	3	1	10	1.32625	4
9.5	47868	1	1	1	3	2	10	1.89175	4
9.5	47868	1	1	1	3	3	10	0.89225	4
9.5	47868	1	1	1	3	4	10	2.321	4
9.5	47868	1	1	1	3	5	10	0.7205	4
9.5	47868	1	2	2	15	1	1	1.799	4
9.5	47868	1	2	2	15	2	1	1.43825	4
9.5	47868	1	2	2	15	3	1	0.71575	4
9.5	47868	1	2	2	15	4	1	0.65125	4
9.5	47868	1	2	2	15	5	1	0.6585	4
9.5	47868	1	3	3	25	1	3	2.102	3
9.5	47868	1	3	3	25	2	3	3.591	3
9.5	47868	1	3	3	25	3	3	3.08867	3
9.5	47868	1	3	3	25	4	3	2.76733	3
9.5	47868	1	3	3	25	5	3	1.04333	3
9.5	47868	2	1	4	33	1	4	1.6374	5
9.5	47868	2	1	4	33	2	4	1.8892	5
9.5	47868	2	1	4	33	3	4	2.4372	5
9.5	47868	2	1	4	33	4	4	1.3836	5
9.5	47868	2	1	4	33	5	4	1.9808	5
9.5	47868	2	2	5	45	1	4	2.4372	5
9.5	47868	2	2	5	45	2	4	0.9178	5
9.5	47868	2	2	5	45	3	4	1.5038	5
9.5	47868	2	2	5	45	4	4	0.6204	5
9.5	47868	2	2	5	45	5	4	1.328	5
9.5	47868	2	3	6	55	1	2	1.6242	5
9.5	47868	2	3	6	55	2	2	2.67	5
9.5	47868	2	3	6	55	3	2	2.5074	5
9.5	47868	2	3	6	55	4	2	1.9578	5
9.5	47868	2	3	6	55	5	2	1.042	5
9.5	47868	3	1	7	66	1	3	3.002	5
9.5	47868	3	1	7	66	2	3	3.4254	5
9.5	47868	3	1	7	66	3	3	1.9066	5
9.5	47868	3	1	7	66	4	3	2.0972	5
9.5	47868	3	1	7	66	5	3	3.313	5
9.5	47868	3	2	8	79	1	7	2.22325	4
9.5	47868	3	2	8	79	2	7	5.279	4
9.5	47868	3	2	8	79	3	7	2.63825	4
9.5	47868	3	2	8	79	4	7	3.0362	5
9.5	47868	3	2	8	79	5	7	1.6258	5
9.5	47868	3	3	10	92	1	1	4.334	5
9.5	47868	3	3	10	92	2	1	3.311	5
9.5	47868	3	3	10	92	3	1	1.1566	5
9.5	47868	3	3	10	92	4	1	2.0554	5
9.5	47868	3	3	10	92	5	1	2.9676	5
9.5	47868	4	1	11	102	1	1	2.6666	5
9.5	47868	4	1	11	102	2	1	2.9152	5
9.5	47868	4	1	11	102	3	1	1.7712	5
9.5	47868	4	1	11	102	4	1	1.4826	5
9.5	47868	4	1	11	102	5	1	2.8412	5
9.5	47868	4	2	12	113	1	2	3.5232	5
9.5	47868	4	2	12	113	2	2	2.566	5
9.5	47868	4	2	12	113	3	2	3.318	5
9.5	47868	4	2	12	113	4	2	2.9942	5
9.5	47868	4	2	12	113	5	2	2.1606	5
9.5	47868	4	3	13	122	1	10	2.932	5
9.5	47868	4	3	13	122	2	10	4.3122	5
9.5	47868	4	3	13	122	3	10	4.2266	5
9.5	47868	4	3	13	122	4	10	1.812	5
9.5	47868	4	3	13	122	5	10	0.3104	5
9.5	47868	5	1	13	129	1	6	3.2634	5
9.5	47868	5	1	13	129	2	6	3.6962	5
9.5	47868	5	1	13	129	3	6	0.4342	5
9.5	47868	5	1	13	129	4	6	3.0618	5
9.5	47868	5	1	13	129	5	6	1.1472	5
9.5	47868	5	2	15	143	1	1	3.5896	5
9.5	47868	5	2	15	143	2	1	3.2036	5
9.5	47868	5	2	15	143	3	1	2.5098	5
9.5	47868	5	2	15	143	4	1	2.506	5
9.5	47868	5	2	15	143	5	1	2.407	5
9.5	47868	5	3	16	154	1	4	3.6996	5
9.5	47868	5	3	16	154	2	4	4.1162	5
9.5	47868	5	3	16	154	3	4	2.8236	5
9.5	47868	5	3	16	154	4	4	2.6948	5
9.5	47868	5	3	16	154	5	4	3.1646	5
9.5	60000	1	1	1	7	1	8	2.7288	5
9.5	60000	1	1	1	7	2	8	1.7078	5
9.5	60000	1	1	1	7	3	8	0.998	5
9.5	60000	1	1	1	7	4	8	1.0592	5
9.5	60000	1	1	1	7	5	8	0.6508	5
9.5	60000	1	2	2	20	1	7	3.7254	5
9.5	60000	1	2	2	20	2	7	2.8032	5
9.5	60000	1	2	2	20	3	7	1.7328	5
9.5	60000	1	2	2	20	4	7	2.559	5
9.5	60000	1	2	2	20	5	7	2.6432	5
9.5	60000	1	3	3	30	1	4	0.836667	3
9.5	60000	1	3	3	30	2	4	2.048	3
9.5	60000	1	3	3	30	3	4	0.760333	3
9.5	60000	1	3	3	30	4	4	0.699667	3
9.5	60000	1	3	3	30	5	4	1.70167	3
9.5	60000	2	1	4	39	1	7	1.2366	5
9.5	60000	2	1	4	39	2	7	2.7232	5
9.5	60000	2	1	4	39	3	7	1.4656	5
9.5	60000	2	1	4	39	4	7	2.1508	5
9.5	60000	2	1	4	39	5	7	2.6394	5
9.5	60000	2	2	5	49	1	2	2.8226	5
9.5	60000	2	2	5	49	2	2	1.1696	5
9.5	60000	2	2	5	49	3	2	2.6642	5
9.5	60000	2	2	5	49	4	2	0.4258	5
9.5	60000	2	2	5	49	5	2	2.9904	5
9.5	60000	2	3	6	59	1	3	2.90325	4
9.5	60000	2	3	6	59	2	3	1.996	5
9.5	60000	2	3	6	59	3	3	3.185	5
9.5	60000	2	3	6	59	4	3	3.1774	5
9.5	60000	2	3	6	59	5	3	2.5248	5
9.5	60000	3	1	7	69	1	2	2.7918	5
9.5	60000	3	1	7	69	2	2	3.0152	5
9.5	60000	3	1	7	69	3	2	2.2558	5
9.5	60000	3	1	7	69	4	2	3.0688	5
9.5	60000	3	1	7	69	5	2	2.2824	5
9.5	60000	3	2	8	80	1	5	2.8968	5
9.5	60000	3	2	8	80	2	5	3.1256	5
9.5	60000	3	2	8	80	3	5	2.542	5
9.5	60000	3	2	8	80	4	5	2.6432	5
9.5	60000	3	2	8	80	5	5	1.3568	5
9.5	60000	3	2	9	89	1	6	5.84	1
9.5	60000	3	2	9	89	2	6	5.83	1
9.5	60000	3	2	9	89	3	6	5.811	1
9.5	60000	3	2	9	89	4	6	1.489	1
9.5	60000	3	2	9	89	5	6	4.828	1
9.5	60000	3	3	9	89	1	6	1.553	4
9.5	60000	3	3	9	89	2	6	3.7095	4
9.5	60000	3	3	9	89	3	6	3.35425	4
9.5	60000	3	3	9	89	4	6	0.303	4
9.5	60000	3	3	9	89	5	6	1.4075	4
9.5	60000	4	1	10	99	1	4	4.8796	5
9.5	60000	4	1	10	99	2	4	1.9314	5
9.5	60000	4	1	10	99	3	4	2.3896	5
9.5	60000	4	1	10	99	4	4	3.452	5
9.5	60000	4	1	10	99	5	4	3.5396	5
9.5	60000	4	2	11	109	1	3	4.2208	5
9.5	60000	4	2	11	109	2	3	4.4634	5
9.5	60000	4	2	11	109	3	3	3.6356	5
9.5	60000	4	2	11	109	4	3	2.3818	5
9.5	60000	4	2	11	109	5	3	3.2032	5
9.5	60000	4	3	12	120	1	3	2.5678	5
9.5	60000	4	3	12	120	2	3	4.2518	5
9.5	60000	4	3	12	120	3	3	4.1166	5
9.5	60000	4	3	12	120	4	3	3.8884	5
9.5	60000	4	3	12	120	5	3	3.5196	5
9.5	60000	5	1	13	130	1	3	4.3894	5
9.5	60000	5	1	13	130	2	3	3.657	5
9.5	60000	5	1	13	130	3	3	2.25	5
9.5	60000	5	1	13	130	4	3	3.4302	5
9.5	60000	5	1	13	130	5	3	3.4068	5
9.5	60000	5	2	14	137	1	4	3.1978	5
9.5	60000	5	2	14	137	2	4	2.0426	5
9.5	60000	5	2	14	137	3	4	4.0986	5
9.5	60000	5	2	14	137	4	4	2.6416	5
9.5	60000	5	2	14	137	5	4	3.1726	5
9.5	60000	5	3	15	148	1	4	2.30375	4
9.5	60000	5	3	15	148	2	4	2.861	4
9.5	60000	5	3	15	148	3	4	1.16775	4
9.5	60000	5	3	15	148	4	4	2.0615	4
9.5	60000	5	3	15	148	5	4	2.85375	4
9.5	60000	6	1	16	158	1	9	3.553	5
9.5	60000	6	1	16	158	2	9	4.1244	5
9.5	60000	6	1	16	158	3	9	4.2236	5
9.5	60000	6	1	16	158	4	9	3.2596	5
9.5	60000	6	1	16	158	5	9	3.39	5
9.5	60000	6	2	17	168	1	8	4.773	5
9.5	60000	6	2	17	168	2	8	4.6222	5
9.5	60000	6	2	17	168	3	8	3.6046	5
9.5	60000	6	2	17	168	4	8	2.2712	5
9.5	60000	6	2	17	168	5	8	2.8042	5
9.5	6465	1	2	2	19	1	6	1.25	1
9.5	6465	1	2	2	19	2	6	3.321	1
9.5	6465	1	2	2	19	3	6	3.979	1
9.5	6465	1	2	2	19	4	6	1.403	1
9.5	6465	1	2	2	19	5	6	0.095	1
9.5	6465	1	3	3	27	1	2	0.143	1
9.5	6465	1	3	3	27	2	2	3.989	1
9.5	6465	1	3	3	27	3	2	1.221	1
9.5	6465	1	3	3	27	4	2	0.687	1
9.5	6465	1	3	3	27	5	2	0.21	1
9.5	6465	3	1	8	73	1	2	0.119	2
9.5	6465	3	1	8	73	2	2	3.058	2
9.5	6465	3	1	8	73	3	2	2.672	2
9.5	6465	3	1	8	73	4	2	1.317	2
9.5	6465	3	1	8	73	5	2	1.708	2
9.5	6465	4	2	12	116	1	1	0.378	1
9.5	6465	4	2	12	116	2	1	0.271	1
9.5	6465	4	2	12	116	3	1	0.262	1
9.5	6465	4	2	12	116	4	1	0.126	1
9.5	6465	4	2	12	116	5	1	0.233	1
14.5	12242	2	1	4	34	1	5	2.236	4
14.5	12242	2	1	4	34	2	5	1.5575	4
14.5	12242	2	1	4	34	3	5	1.5045	4
14.5	12242	2	1	4	34	4	5	0.65625	4
14.5	12242	2	1	4	34	5	5	2.49025	4
14.5	12242	2	2	5	47	1	7	2.20925	4
14.5	12242	2	2	5	47	2	7	0.82625	4
14.5	12242	2	2	5	47	3	7	0.71475	4
14.5	12242	2	2	5	47	4	7	0.4165	4
14.5	12242	2	2	5	47	5	7	0.60575	4
14.5	12242	2	3	6	57	1	5	2.8104	5
14.5	12242	2	3	6	57	2	5	3.1064	5
14.5	12242	2	3	6	57	3	5	2.5446	5
14.5	12242	2	3	6	57	4	5	3.0544	5
14.5	12242	2	3	6	57	5	5	3.1918	5
14.5	12242	3	1	7	68	1	7	2.35475	4
14.5	12242	3	1	7	68	2	7	2.92625	4
14.5	12242	3	1	7	68	3	7	1.89225	4
14.5	12242	3	1	7	68	4	7	4.45975	4
14.5	12242	3	1	7	68	5	7	3.75475	4
14.5	12242	3	2	9	81	1	2	5.61167	3
14.5	12242	3	2	9	81	2	2	3.90233	3
14.5	12242	3	2	9	81	3	2	0.536333	3
14.5	12242	3	2	9	81	4	2	4.041	3
14.5	12242	3	2	9	81	5	2	0.856	3
14.5	12242	3	3	10	94	1	8	2.18033	3
14.5	12242	3	3	10	94	2	8	3.66267	3
14.5	12242	3	3	10	94	3	8	1.728	3
14.5	12242	3	3	10	94	4	8	1.92467	3
14.5	12242	3	3	10	94	5	8	0.361667	3
14.5	12242	4	1	11	104	1	9	3.1028	5
14.5	12242	4	1	11	104	2	9	3.1182	5
14.5	12242	4	1	11	104	3	9	1.219	5
14.5	12242	4	1	11	104	4	9	2.3082	5
14.5	12242	4	1	11	104	5	9	1.9206	5
14.5	12242	5	1	14	131	1	1	2.2335	2
14.5	12242	5	1	14	131	2	1	0.189	2
14.5	12242	5	1	14	131	3	1	0.843	2
14.5	12242	5	1	14	131	4	1	0.523	2
14.5	12242	5	1	14	131	5	1	0.528	2
14.5	12242	6	1	17	161	1	2	0.2665	2
14.5	12242	6	1	17	161	2	2	0.94	2
14.5	12242	6	1	17	161	3	2	0.751	2
14.5	12242	6	1	17	161	4	2	0.2085	2
14.5	12242	6	1	17	161	5	2	0.2565	2
14.5	16137	1	1	1	5	1	6	2.31325	4
14.5	16137	1	1	1	5	2	6	2.77125	4
14.5	16137	1	1	1	5	3	6	1.66875	4
14.5	16137	1	1	1	5	4	6	1.5575	4
14.5	16137	1	1	1	5	5	6	2.161	4
14.5	16137	1	2	2	16	1	4	4.22467	3
14.5	16137	1	2	2	16	2	4	3.12333	3
14.5	16137	1	2	2	16	3	4	2.04133	3
14.5	16137	1	2	2	16	4	4	2.85867	3
14.5	16137	1	2	2	16	5	4	2.17367	3
14.5	16137	2	1	4	35	1	7	5.838	2
14.5	16137	2	1	4	35	2	7	4.152	2
14.5	16137	2	1	4	35	3	7	5.0435	2
14.5	16137	2	1	4	35	4	7	3.1445	2
14.5	16137	2	1	4	35	5	7	4.9235	2
14.5	16137	3	1	8	72	1	5	4.30025	4
14.5	16137	3	1	8	72	2	5	3.687	4
14.5	16137	3	1	8	72	3	5	3.79675	4
14.5	16137	3	1	8	72	4	5	1.7925	4
14.5	16137	3	1	8	72	5	5	2.80525	4
14.5	16137	3	2	9	82	1	5	2.88525	4
14.5	16137	3	2	9	82	2	5	2.658	4
14.5	16137	3	2	9	82	3	5	3.2315	4
14.5	16137	3	2	9	82	4	5	2.4445	4
14.5	16137	3	2	9	82	5	5	3.1565	4
14.5	16137	3	3	10	95	1	2	3.56875	4
14.5	16137	3	3	10	95	2	2	3.9395	4
14.5	16137	3	3	10	95	3	2	4.02125	4
14.5	16137	3	3	10	95	4	2	4.26125	4
14.5	16137	3	3	10	95	5	2	2.9025	4
14.5	16137	4	1	11	106	1	3	2.051	3
14.5	16137	4	1	11	106	2	3	3.615	3
14.5	16137	4	1	11	106	3	3	1.925	3
14.5	16137	4	1	11	106	4	3	2.85867	3
14.5	16137	4	1	11	106	5	3	2.81333	3
14.5	16137	4	2	12	114	1	3	3.93175	4
14.5	16137	4	2	12	114	2	3	3.808	4
14.5	16137	4	2	12	114	3	3	4.51075	4
14.5	16137	4	2	12	114	4	3	4.09175	4
14.5	16137	4	2	12	114	5	3	3.31675	4
14.5	16137	4	3	13	123	1	1	2.953	4
14.5	16137	4	3	13	123	2	1	4.14575	4
14.5	16137	4	3	13	123	3	1	0.35625	4
14.5	16137	4	3	13	123	4	1	2.4705	4
14.5	16137	4	3	13	123	5	1	2.72825	4
14.5	16137	5	1	14	132	1	4	3.7794	5
14.5	16137	5	1	14	132	2	4	2.791	5
14.5	16137	5	1	14	132	3	4	3.45	5
14.5	16137	5	1	14	132	4	4	2.7736	5
14.5	16137	5	1	14	132	5	4	2.801	5
14.5	16137	5	2	15	145	1	9	4.4986	5
14.5	16137	5	2	15	145	2	9	2.2576	5
14.5	16137	5	2	15	145	3	9	3.4324	5
14.5	16137	5	2	15	145	4	9	3.9834	5
14.5	16137	5	2	15	145	5	9	4.4508	5
14.5	16137	5	3	16	155	1	8	2.1996	5
14.5	16137	5	3	16	155	2	8	2.9402	5
14.5	16137	5	3	16	155	3	8	1.1668	5
14.5	16137	5	3	16	155	4	8	2.1704	5
14.5	16137	5	3	16	155	5	8	0.3604	5
14.5	22924	1	1	1	4	1	2	1.691	2
14.5	22924	1	1	1	4	2	2	2.364	2
14.5	22924	1	1	1	4	3	2	0.809	2
14.5	22924	1	1	1	4	4	2	2.9505	2
14.5	22924	1	1	1	4	5	2	2.19	2
14.5	22924	1	2	2	18	1	6	4.706	3
14.5	22924	1	2	2	18	2	6	3.037	3
14.5	22924	1	2	2	18	3	6	2.526	3
14.5	22924	1	2	2	18	4	6	3.162	3
14.5	22924	1	2	2	18	5	6	2.12867	3
14.5	22924	3	1	7	71	1	1	0.116	1
14.5	22924	3	1	8	71	2	1	0.116	1
14.5	22924	3	1	8	71	3	1	0.213	1
14.5	22924	3	1	8	71	4	1	0.233	1
14.5	22924	3	1	8	71	5	1	0.116	1
14.5	22924	4	1	11	105	1	10	1.541	1
14.5	22924	4	1	11	105	2	10	2.713	1
14.5	22924	4	1	11	105	3	10	0.213	1
14.5	22924	4	1	11	105	4	10	0.775	1
14.5	22924	4	1	11	105	5	10	0.717	1
14.5	24617	1	1	2	11	1	7	1.187	2
14.5	24617	1	1	2	11	2	7	0.2905	2
14.5	24617	1	1	2	11	3	7	1.3515	2
14.5	24617	1	1	2	11	4	7	2.1225	2
14.5	24617	1	1	2	11	5	7	3.3525	2
14.5	24617	2	1	5	41	1	3	1.6296	5
14.5	24617	2	1	5	41	2	3	1.6278	5
14.5	24617	2	1	5	41	3	3	1.653	5
14.5	24617	2	1	5	41	4	3	1.2288	5
14.5	24617	2	1	5	41	5	3	1.1128	5
14.5	24617	2	2	6	52	1	10	3.24125	4
14.5	24617	2	2	6	52	2	10	0.9155	4
14.5	24617	2	2	6	52	3	10	1.914	4
14.5	24617	2	2	6	52	4	10	1.96225	4
14.5	24617	2	2	6	52	5	10	0.625	4
14.5	24617	2	3	7	62	1	3	2.10025	4
14.5	24617	2	3	7	62	2	3	1.81225	4
14.5	24617	2	3	7	62	3	3	0.55	4
14.5	24617	2	3	7	62	4	3	1.20375	4
14.5	24617	2	3	7	62	5	3	0.6735	4
14.5	24617	3	1	8	75	1	8	3.3935	4
14.5	24617	3	1	8	75	2	8	3.41375	4
14.5	24617	3	1	8	75	3	8	2.97525	4
14.5	24617	3	1	8	75	4	8	1.4005	4
14.5	24617	3	1	8	75	5	8	3.29225	4
14.5	24617	3	2	9	84	1	10	2.42567	3
14.5	24617	3	2	9	84	2	10	3.66933	3
14.5	24617	3	2	9	84	3	10	1.38867	3
14.5	24617	3	2	9	84	4	10	0.575	3
14.5	24617	3	2	9	84	5	10	1.628	3
14.5	24617	4	1	11	108	1	4	1.9965	2
14.5	24617	4	1	11	108	2	4	1.0855	2
14.5	24617	4	1	11	108	3	4	0.257	2
14.5	24617	4	1	11	108	4	4	1.8025	2
14.5	24617	4	1	11	108	5	4	0.688	2
14.5	24617	4	2	12	117	1	4	4.27967	3
14.5	24617	4	2	12	117	2	4	4.59367	3
14.5	24617	4	2	12	117	3	4	3.26567	3
14.5	24617	4	2	12	117	4	4	1.602	3
14.5	24617	4	2	12	117	5	4	2.63267	3
14.5	24617	5	1	14	134	1	10	4.055	5
14.5	24617	5	1	14	134	2	10	3.855	5
14.5	24617	5	1	14	134	3	10	3.7638	5
14.5	24617	5	1	14	134	4	10	3.8878	5
14.5	24617	5	1	14	134	5	10	3.8934	5
14.5	24617	5	2	15	147	1	6	2.7484	5
14.5	24617	5	2	15	147	2	6	2.1808	5
14.5	24617	5	2	15	147	3	6	3.4456	5
14.5	24617	5	2	15	147	4	6	2.0038	5
14.5	24617	5	2	15	147	5	6	1.647	5
14.5	24617	6	1	17	162	1	8	1.114	3
14.5	24617	6	1	17	162	2	8	0.158333	3
14.5	24617	6	1	17	162	3	8	0.675	3
14.5	24617	6	1	17	162	4	8	1.266	3
14.5	24617	6	1	17	162	5	8	1.05933	3
14.5	24617	6	2	17	163	1	10	0.91325	4
14.5	24617	6	2	17	163	2	10	1.8965	4
14.5	24617	6	2	17	163	3	10	0.6685	4
14.5	24617	6	2	17	163	4	10	2.655	4
14.5	24617	6	2	17	163	5	10	4.2465	4
14.5	24617	6	3	17	164	1	1	3.2136	5
14.5	24617	6	3	17	164	2	1	1.1996	5
14.5	24617	6	3	17	164	3	1	3.7132	5
14.5	24617	6	3	17	164	4	1	2.2524	5
14.5	24617	6	3	17	164	5	1	3.6494	5
14.5	25406	1	1	1	2	1	1	2.94825	4
14.5	25406	1	1	1	2	2	1	3.87875	4
14.5	25406	1	1	1	2	3	1	2.01275	4
14.5	25406	1	1	1	2	4	1	1.85575	4
14.5	25406	1	1	1	2	5	1	2.016	4
14.5	25406	1	2	2	14	1	3	4.6225	4
14.5	25406	1	2	2	14	2	3	3.46725	4
14.5	25406	1	2	2	14	3	3	2.96775	4
14.5	25406	1	2	2	14	4	3	3.50075	4
14.5	25406	1	2	2	14	5	3	3.762	4
14.5	25406	1	3	3	24	1	9	3.399	4
14.5	25406	1	3	3	24	2	9	3.9755	4
14.5	25406	1	3	3	24	3	9	3.5635	4
14.5	25406	1	3	3	24	4	9	3.331	4
14.5	25406	1	3	3	24	5	9	5.02225	4
14.5	25406	2	1	4	32	1	9	3.40467	3
14.5	25406	2	1	4	32	2	9	3.10033	3
14.5	25406	2	1	4	32	3	9	4.20233	3
14.5	25406	2	1	4	32	4	9	1.21767	3
14.5	25406	2	1	4	32	5	9	1.09133	3
14.5	25406	2	2	5	44	1	6	4.22725	4
14.5	25406	2	2	5	44	2	6	4.11075	4
14.5	25406	2	2	5	44	3	6	5.4025	4
14.5	25406	2	2	5	44	4	6	4.22725	4
14.5	25406	2	2	5	44	5	6	3.086	4
14.5	25406	3	1	7	65	1	10	3.1204	5
14.5	25406	3	1	7	65	2	10	3.2076	5
14.5	25406	3	1	7	65	3	10	3.033	5
14.5	25406	3	1	7	65	4	10	3.1664	5
14.5	25406	3	1	7	65	5	10	2.2208	5
14.5	25406	3	2	8	78	1	7	4.33533	3
14.5	25406	3	2	8	78	2	7	5.34867	3
14.5	25406	3	2	8	78	3	7	4.31833	3
14.5	25406	3	2	8	78	4	7	1.80233	3
14.5	25406	3	2	8	78	5	7	2.46767	3
14.5	25406	3	3	10	91	1	4	2.5678	5
14.5	25406	3	3	10	91	2	4	1.711	5
14.5	25406	3	3	10	91	3	4	2.221	5
14.5	25406	3	3	10	91	4	4	3.3916	5
14.5	25406	3	3	10	91	5	4	1.8586	5
14.5	25406	4	1	11	101	1	1	2.38875	4
14.5	25406	4	1	11	101	2	1	2.18275	4
14.5	25406	4	1	11	101	3	1	1.948	4
14.5	25406	4	1	11	101	4	1	2.53175	4
14.5	25406	4	1	11	101	5	1	2.20675	4
14.5	25406	4	2	12	112	1	1	2.53925	4
14.5	25406	4	2	12	112	2	1	2.48075	4
14.5	25406	4	2	12	112	3	1	1.97175	4
14.5	25406	4	2	12	112	4	1	1.38575	4
14.5	25406	4	2	12	112	5	1	1.76325	4
14.5	25406	4	3	13	121	1	3	0.52	3
14.5	25406	4	3	13	121	2	3	0.920667	3
14.5	25406	4	3	13	121	3	3	0.323	3
14.5	25406	4	3	13	121	4	3	0.704333	3
14.5	25406	4	3	13	121	5	3	1.13033	3
14.5	25406	5	1	13	127	1	9	2.82633	3
14.5	25406	5	1	13	127	2	9	1.489	3
14.5	25406	5	1	13	127	3	9	2.038	3
14.5	25406	5	1	13	127	4	9	1.32733	3
14.5	25406	5	1	13	127	5	9	2.55867	3
14.5	25406	5	2	15	142	1	10	4.71925	4
14.5	25406	5	2	15	142	2	10	1.941	4
14.5	25406	5	2	15	142	3	10	2.64075	4
14.5	25406	5	2	15	142	4	10	3.38725	4
14.5	25406	5	2	15	142	5	10	2.44175	4
14.5	25406	5	3	16	153	1	1	2.17275	4
14.5	25406	5	3	16	153	2	1	2.4345	4
14.5	25406	5	3	16	153	3	1	3.2685	4
14.5	25406	5	3	16	153	4	1	2.73575	4
14.5	25406	5	3	16	153	5	1	2.60175	4
14.5	26035	1	1	1	1	1	5	2.0565	4
14.5	26035	1	1	1	1	2	5	1.24025	4
14.5	26035	1	1	1	1	3	5	1.158	4
14.5	26035	1	1	1	1	4	5	1.1725	4
14.5	26035	1	1	1	1	5	5	0.96925	4
14.5	26035	1	2	2	13	1	1	2.529	3
14.5	26035	1	2	2	13	2	1	3.182	3
14.5	26035	1	2	2	13	3	1	0.698	3
14.5	26035	1	2	2	13	4	1	3.528	3
14.5	26035	1	2	2	13	5	1	0.84	3
14.5	26035	1	3	3	23	1	2	3.44025	4
14.5	26035	1	3	3	23	2	2	3.03325	4
14.5	26035	1	3	3	23	3	2	2.52425	4
14.5	26035	1	3	3	23	4	2	1.3325	4
14.5	26035	1	3	3	23	5	2	1.3105	4
14.5	26035	2	1	4	31	1	1	3.45975	4
14.5	26035	2	1	4	31	2	1	1.81925	4
14.5	26035	2	1	4	31	3	1	2.5605	4
14.5	26035	2	1	4	31	4	1	1.99625	4
14.5	26035	2	1	4	31	5	1	2.447	4
14.5	26035	2	2	5	43	1	1	2.0582	5
14.5	26035	2	2	5	43	2	1	3.3682	5
14.5	26035	2	2	5	43	3	1	2.7132	5
14.5	26035	2	2	5	43	4	1	1.942	5
14.5	26035	2	2	5	43	5	1	2.4326	5
14.5	26035	2	3	6	54	1	4	2.558	3
14.5	26035	2	3	6	54	2	4	3.93167	3
14.5	26035	2	3	6	54	3	4	1.91867	3
14.5	26035	2	3	6	54	4	4	3.77	3
14.5	26035	2	3	6	54	5	4	3.61767	3
14.5	26035	3	1	7	64	1	1	4.72667	3
14.5	26035	3	1	7	64	2	1	2.429	3
14.5	26035	3	1	7	64	3	1	1.82467	3
14.5	26035	3	1	7	64	4	1	2.05767	3
14.5	26035	3	1	7	64	5	1	1.83133	3
14.5	26035	3	2	8	77	1	9	2.5555	4
14.5	26035	3	2	8	77	2	9	3.52225	4
14.5	26035	3	2	8	77	3	9	2.65	4
14.5	26035	3	2	8	77	4	9	1.914	4
14.5	26035	3	2	8	77	5	9	2.14375	4
14.5	26035	3	3	9	86	1	3	2.17775	4
14.5	26035	3	3	9	86	2	3	1.91375	4
14.5	26035	3	3	9	86	3	3	2.53875	4
14.5	26035	3	3	9	86	4	3	1.7105	4
14.5	26035	3	3	9	86	5	3	2.34	4
14.5	26035	4	1	10	97	1	3	0.94	1
14.5	26035	4	1	10	97	2	3	1.192	1
14.5	26035	4	1	10	97	3	3	0.213	1
14.5	26035	4	1	10	97	4	3	0.271	1
14.5	26035	4	1	10	97	5	3	0.291	1
14.5	26035	5	1	13	126	1	5	2.3236	5
14.5	26035	5	1	13	126	2	5	2.0484	5
14.5	26035	5	1	13	126	3	5	1.9246	5
14.5	26035	5	1	13	126	4	5	0.7694	5
14.5	26035	5	1	13	126	5	5	1.5116	5
14.5	26035	5	2	15	141	1	4	1.6938	5
14.5	26035	5	2	15	141	2	4	1.6824	5
14.5	26035	5	2	15	141	3	4	0.8004	5
14.5	26035	5	2	15	141	4	4	1.8588	5
14.5	26035	5	2	15	141	5	4	1.8218	5
14.5	26035	5	3	16	152	1	10	1.3918	5
14.5	26035	5	3	16	152	2	10	2.7466	5
14.5	26035	5	3	16	152	3	10	1.0854	5
14.5	26035	5	3	16	152	4	10	1.529	5
14.5	26035	5	3	16	152	5	10	0.7986	5
14.5	41259	1	1	2	12	1	10	1.6425	4
14.5	41259	1	1	2	12	2	10	2.062	4
14.5	41259	1	1	2	12	3	10	0.41175	4
14.5	41259	1	1	2	12	4	10	2.7545	4
14.5	41259	1	1	2	12	5	10	1.34675	4
14.5	41259	1	2	3	22	1	10	4.46525	4
14.5	41259	1	2	3	22	2	10	3.91725	4
14.5	41259	1	2	3	22	3	10	2.10525	4
14.5	41259	1	2	3	22	4	10	2.03	4
14.5	41259	1	2	3	22	5	10	1.43875	4
14.5	41259	1	3	3	28	1	7	1.964	3
14.5	41259	1	3	3	28	2	7	1.62467	3
14.5	41259	1	3	3	28	3	7	2.85833	3
14.5	41259	1	3	3	28	4	7	1.25633	3
14.5	41259	1	3	3	28	5	7	1.153	3
14.5	41259	2	1	5	42	1	9	1.0854	5
14.5	41259	2	1	5	42	2	9	1.4398	5
14.5	41259	2	1	5	42	3	9	1.6182	5
14.5	41259	2	1	5	42	4	9	2.161	5
14.5	41259	2	1	5	42	5	9	1.2288	5
14.5	41259	2	2	6	53	1	1	3.237	5
14.5	41259	2	2	6	53	2	1	2.5508	5
14.5	41259	2	2	6	53	3	1	1.3218	5
14.5	41259	2	2	6	53	4	1	1.624	5
14.5	41259	2	2	6	53	5	1	1.2228	5
14.5	41259	2	3	7	63	1	6	0.8394	5
14.5	41259	2	3	7	63	2	6	1.8122	5
14.5	41259	2	3	7	63	3	6	1.1898	5
14.5	41259	2	3	7	63	4	6	1.1938	5
14.5	41259	2	3	7	63	5	6	2.3566	5
14.5	41259	3	1	8	76	1	6	2.34025	4
14.5	41259	3	1	8	76	2	6	4.1205	4
14.5	41259	3	1	8	76	3	6	0.77775	4
14.5	41259	3	1	8	76	4	6	1.10225	4
14.5	41259	3	1	8	76	5	6	0.67125	4
14.5	41259	3	2	9	85	1	1	1.80475	4
14.5	41259	3	2	9	85	2	1	1.7055	4
14.5	41259	3	2	9	85	3	1	0.3925	4
14.5	41259	3	2	9	85	4	1	1.3565	4
14.5	41259	3	2	9	85	5	1	1.40525	4
14.5	41259	4	1	12	111	1	10	1.5426	5
14.5	41259	4	1	12	111	2	10	2.845	5
14.5	41259	4	1	12	111	3	10	3.4924	5
14.5	41259	4	1	12	111	4	10	3.4206	5
14.5	41259	4	1	12	111	5	10	1.376	5
14.5	41259	4	2	12	118	1	5	3.1666	5
14.5	41259	4	2	12	118	2	5	1.7964	5
14.5	41259	4	2	12	118	3	5	2.6104	5
14.5	41259	4	2	12	118	4	5	3.4734	5
14.5	41259	4	2	12	118	5	5	4.3866	5
14.5	41259	4	3	13	125	1	2	1.28625	4
14.5	41259	4	3	13	125	2	2	0.2735	4
14.5	41259	4	3	13	125	3	2	2.5145	4
14.5	41259	4	3	13	125	4	2	0.223	4
14.5	41259	4	3	13	125	5	2	0.831	4
14.5	41259	5	1	14	135	1	2	0.1405	2
14.5	41259	5	1	14	135	2	2	0.378	2
14.5	41259	5	1	14	135	3	2	1.88	2
14.5	41259	5	1	14	135	4	2	1.4635	2
14.5	41259	5	1	14	135	5	2	1.502	2
14.5	41259	5	2	16	151	1	5	0.116	1
14.5	41259	5	2	16	151	2	5	0.126	1
14.5	41259	5	2	16	151	3	5	0.271	1
14.5	41259	5	2	16	151	4	5	0.155	1
14.5	41259	5	2	16	151	5	5	0.252	1
14.5	44825	1	1	1	6	1	9	3.9014	5
14.5	44825	1	1	1	6	2	9	1.531	5
14.5	44825	1	1	1	6	3	9	1.3274	5
14.5	44825	1	1	1	6	4	9	1.027	5
14.5	44825	1	1	1	6	5	9	0.977	5
14.5	44825	1	2	3	21	1	6	3.8938	5
14.5	44825	1	2	3	21	2	6	3.5078	5
14.5	44825	1	2	3	21	3	6	2.5274	5
14.5	44825	1	2	3	21	4	6	3.5212	5
14.5	44825	1	2	3	21	5	6	2.3412	5
14.5	44825	1	3	3	27	1	8	3.9146	5
14.5	44825	1	3	3	27	2	8	4.3144	5
14.5	44825	1	3	3	27	3	8	3.6046	5
14.5	44825	1	3	3	27	4	8	2.688	5
14.5	44825	1	3	3	27	5	8	4.5256	5
14.5	44825	2	1	4	36	1	4	1.87975	4
14.5	44825	2	1	4	36	2	4	2.6646	5
14.5	44825	2	1	4	36	3	4	3.2495	6
14.5	44825	2	1	4	36	4	4	2.1842	5
14.5	44825	2	1	4	36	5	4	3.126	5
14.5	44825	2	2	6	51	1	7	2.3778	5
14.5	44825	2	2	6	51	2	7	2.4826	5
[truncated: 273 more rows]
